# Supplementary material for: Patterns of antimicrobial resistance in Salmonella isolates from fattening pigs in Spain
Source: BMC Vet Res. 2022 Sep 3;18:333. doi: 10.1186/s12917-022-03377-3 (PMC9440507; doi:10.1186/s12917-022-03377-3)
Supplement: Supplementary file 2 — Additional file 2. [file 12917_2022_3377_MOESM2_ESM.xlsx]

## Sheet: D_am7
Name	Count (percentage)
Pansusceptible	170 (14.8%)
TET	592 (51.4%)
CHL	9 (0.8%)
CIP	6 (0.5%)
TET, CHL	127 (11%)
TET, CIP	10 (0.9%)
TET, GEN	21 (1.8%)
TET, CTX	7 (0.6%)
CIP, NAL	14 (1.2%)
TET, CHL, CIP	6 (0.5%)
TET, CHL, NAL	1 (0.1%)
TET, CHL, GEN	33 (2.9%)
TET, CHL, FFC	46 (4%)
TET, CHL, CTX	7 (0.6%)
TET, CIP, NAL	46 (4%)
TET, CIP, GEN	1 (0.1%)
CHL, GEN, FFC	1 (0.1%)
TET, CHL, CIP, NAL	26 (2.3%)
TET, CHL, CIP, GEN	2 (0.2%)
TET, CHL, CIP, FFC	2 (0.2%)
TET, CHL, GEN, FFC	5 (0.4%)
TET, CHL, GEN, CTX	2 (0.2%)
TET, CIP, NAL, GEN	5 (0.4%)
TET, CIP, NAL, CTX	4 (0.3%)
TET, CHL, CIP, NAL, GEN	1 (0.1%)
TET, CHL, CIP, NAL, FFC	4 (0.3%)
TET, CHL, CIP, NAL, CTX	1 (0.1%)
TET, CHL, CIP, GEN, FFC	2 (0.2%)
TET, CHL, CIP, NAL, GEN, FFC	1 (0.1%)

## Sheet: D_am10
Name	Count (percentage)
Pansusceptible	103 (15.2%)
TET	96 (14.2%)
CIP	7 (1%)
TMP	1 (0.1%)
AMP	3 (0.4%)
SMX	1 (0.1%)
TET, CIP	2 (0.3%)
TET, GEN	1 (0.1%)
SMX, TMP	5 (0.7%)
SMX, AMP	3 (0.4%)
TET, SMX	32 (4.7%)
TET, AMP	11 (1.6%)
TET, TMP	1 (0.1%)
CIP, NAL	6 (0.9%)
TET, CHL, SMX	1 (0.1%)
TET, CIP, NAL	12 (1.8%)
TET, CIP, AMP	1 (0.1%)
TET, GEN, SMX	7 (1%)
TET, SMX, AMP	131 (19.3%)
TET, SMX, TMP	21 (3.1%)
TET, AMP, TMP	3 (0.4%)
CHL, SMX, TMP	2 (0.3%)
CIP, NAL, SMX	1 (0.1%)
CIP, NAL, TMP	1 (0.1%)
CIP, SMX, AMP	1 (0.1%)
SMX, AMP, TMP	3 (0.4%)
TET, CHL, SMX, AMP	41 (6%)
TET, CHL, SMX, TMP	10 (1.5%)
TET, CIP, NAL, AMP	1 (0.1%)
TET, CIP, SMX, AMP	1 (0.1%)
TET, CIP, SMX, TMP	1 (0.1%)
TET, CIP, AMP, TMP	1 (0.1%)
TET, GEN, SMX, AMP	4 (0.6%)
TET, CTX, AMP, CAZ	1 (0.1%)
TET, SMX, AMP, TMP	48 (7.1%)
CHL, SMX, AMP, TMP	4 (0.6%)
CIP, NAL, SMX, AMP	2 (0.3%)
CIP, SMX, AMP, TMP	1 (0.1%)
TET, CHL, GEN, SMX, AMP	1 (0.1%)
TET, CHL, CTX, SMX, AMP	1 (0.1%)
TET, CHL, SMX, AMP, TMP	29 (4.3%)
TET, CIP, NAL, GEN, AMP	1 (0.1%)
TET, CIP, NAL, SMX, AMP	3 (0.4%)
TET, CIP, NAL, SMX, TMP	2 (0.3%)
TET, CIP, SMX, AMP, TMP	3 (0.4%)
TET, GEN, SMX, AMP, TMP	3 (0.4%)
TET, CTX, SMX, AMP, TMP	1 (0.1%)
TET, CTX, SMX, AMP, CAZ	1 (0.1%)
CHL, GEN, SMX, AMP, TMP	2 (0.3%)
CIP, NAL, SMX, AMP, TMP	1 (0.1%)
TET, CHL, CIP, NAL, SMX, AMP	14 (2.1%)
TET, CHL, CIP, SMX, AMP, TMP	4 (0.6%)
TET, CHL, NAL, SMX, AMP, TMP	1 (0.1%)
TET, CHL, GEN, SMX, AMP, TMP	4 (0.6%)
TET, CIP, NAL, CTX, SMX, AMP	3 (0.4%)
TET, CIP, NAL, SMX, AMP, TMP	10 (1.5%)
TET, CIP, GEN, SMX, AMP, TMP	1 (0.1%)
TET, CHL, CIP, NAL, CTX, SMX, AMP	1 (0.1%)
TET, CHL, CIP, NAL, SMX, AMP, TMP	2 (0.3%)
TET, CHL, CIP, GEN, SMX, AMP, TMP	7 (1%)
TET, CHL, GEN, CTX, SMX, AMP, TMP	1 (0.1%)
TET, CIP, NAL, GEN, SMX, AMP, TMP	2 (0.3%)
TET, CIP, NAL, CTX, SMX, AMP, TMP	1 (0.1%)
TET, CIP, GEN, CTX, SMX, AMP, CAZ	1 (0.1%)
TET, CHL, CIP, NAL, GEN, SMX, AMP, TMP	7 (1%)

## Sheet: Abbreviation
Abbreviation	Full term
GEN	Gentamicin
CIP	Ciprofloxacin
CTX	Cefotaxime
NAL	Nalidixic acid
CHL	Chloramphenicol
FFC	Florfenicol
TET	Tetracycline
SMX	Sulfamethoxazole
AMP	Ampicillin
CAZ	Ceftazidime
TMP	Trimethoprim
