# Supplementary material for: Patterns of antimicrobial resistance in Salmonella isolates from fattening pigs in Spain
Source: BMC Vet Res. 2022 Sep 3;18:333. doi: 10.1186/s12917-022-03377-3 (PMC9440507; doi:10.1186/s12917-022-03377-3)
Supplement: Supplementary file 3 — Additional file 3. [file 12917_2022_3377_MOESM3_ESM.xlsx]

## Sheet: SF3
Province	TET_resistant isolate count	TET_all isolate count	TET_adjusted_proportion	CHL_resistant isolate count	CHL_all isolate count	CHL_adjusted_proportion	CIP_resistant isolate count	CIP_all isolate count	CIP_adjusted_proportion	NAL_resistant isolate count	NAL_all isolate count	NAL_adjusted_proportion	GEN_resistant isolate count	GEN_all isolate count	GEN_adjusted_proportion	FFC_resistant isolate count	FFC_all isolate count	FFC_adjusted_proportion	CTX_resistant isolate count	CTX_all isolate count	CTX_adjusted_proportion	SMX_resistant isolate count	SMX_all isolate count	SMX_adjusted_proportion	AMP_resistant isolate count	AMP_all isolate count	AMP_adjusted_proportion	TMP_resistant isolate count	TMP_all isolate count	TMP_adjusted_proportion	CAZ_resistant isolate count	CAZ_all isolate count	CAZ_adjusted_proportion	STR_resistant isolate count	STR_all isolate count	STR_adjusted_proportion
Almeria	21	25	0.839779	5	25	0.21547	5	25	0.121547	4	25	0.0939227	0	25	0.0497238	0	25	0.0220994	0	25	0.00522887	7	11	0.582278	4	11	0.4	3	11	0.3125	0	11	0	9	18	0.513761
Cadiz	1	2	0.958333	0	2	0.333333	0	2	0.145833	0	2	0.104167	0	2	0.0833333	0	2	0.0833333	0	2	0.0208333
Cordoba
Granada	5	7	0.86036	1	7	0.216216	0	7	0.117117	0	7	0.0855856	1	7	0.0585586	0	7	0.0316742	1	7	0.0507089	2	5	0.581395	1	5	0.402299	2	5	0.321839	0	5	0	1	5	0.527559
Huelva	3	3	0.827586	2	3	0.344828	0	3	0.132761	0	3	0.103448	0	3	0.0344828	0	3	0.0344828	0	3	0.0344828
Jaen	5	5	0.8	1	5	0.11174	0	5	0.0666667	0	5	0.0333333	0	5	0.1	0	5	0	1	5	0.0666667	2	3	0.583333	2	3	0.333333	2	3	0.416667	0	3	0	4	4	0.5625
Malaga	27	28	0.923077	8	28	0.288462	3	28	0.134615	2	28	0.0961538	3	28	0.0961538	3	28	0.0769231	0	28	0.0242744	1	2	0.5	1	2	0.3	0	2	0.3	0	2	0	6	10	0.52381
Sevilla	15	15	0.894737	6	15	0.315789	4	15	0.126044	3	15	0.0877193	1	15	0.0701754	1	15	0.0701754	1	15	0.0175439	2	3	0.75	1	3	0.666667	1	3	0.583333	0	3	0	4	6	0.695652
Huesca	45	60	0.802083	14	60	0.239583	14	60	0.193	11	60	0.148637	1	60	0.0371105	1	60	0.0572917	2	60	0.03125	22	40	0.634146	19	40	0.520325	8	40	0.219512	0	40	0.00775884	21	46	0.610294
Teruel	12	16	0.819444	5	16	0.215278	4	16	0.189305	4	16	0.166123	0	16	0.0416667	0	16	0.0347222	0	16	0.0208333	2	6	0.492063	0	6	0.333333	2	6	0.206349	0	6	0.015873	2	10	0.556962
Zaragoza	46	56	0.797665	14	56	0.22179	4	56	0.0840059	2	56	0.0585853	5	56	0.0642557	4	56	0.0505837	3	56	0.0233463	15	25	0.644737	12	25	0.5	6	25	0.236842	1	25	0.00657895	23	31	0.597701
Cantabria	0	1	0.882353	0	1	0.191276	0	1	0.0588235	0	1	0.0588235	0	1	0.0588235	0	1	0.0722899	0	1	0	0	1	0.681818	0	1	0.409091	0	1	0.136364	0	1	0	0	1	0.68
Albacete	7	8	0.832558	0	8	0.209302	1	8	0.116279	0	8	0.0930233	1	8	0.0511628	0	7	0.0257839	0	8	0.0110237	1	2	0.57732	0	2	0.387755	1	2	0.295918	0	2	0	1	4	0.544
Ciudad Real	7	10	0.696203	1	10	0.164557	1	10	0.0889988	1	10	0.0781299	1	10	0.0306706	0	10	0.0128205	0	10	0.0107547	2	2	0.612903	1	2	0.483871	0	2	0.451613	0	2	0	3	3	0.634146
Cuenca	5	11	0.752381	1	11	0.2	0	11	0.128794	0	11	0.142857	0	11	0.0188508	0	11	0.0192308	0	11	0	1	4	0.5	0	4	0.261905	1	4	0.261905	0	4	0	1	5	0.490909
Guadalajara	0	1	0.773723	0	1	0.265949	1	1	0.158092	0	1	0.0629301	0	1	0.0588235	0	1	0.0437956	0	1	0.0291971
Toledo	26	36	0.666667	8	36	0.173913	5	36	0.121316	5	36	0.116047	0	36	0.0144928	1	36	0.0144928	0	36	0	7	13	0.607143	6	13	0.5	4	13	0.428571	0	13	0	11	18	0.628571
Avila
Burgos	22	25	0.840426	3	25	0.198704	2	25	0.0638298	2	25	0.0531915	2	25	0.0645161	1	25	0.0319149	0	25	0.0106383	13	17	0.745455	7	17	0.527273	3	17	0.254545	0	17	0	13	19	0.671642
Leon	3	3	0.73494	2	3	0.209144	0	3	0.0481928	0	3	0.0361446	0	3	0.0481928	2	3	0.201385	0	3	0													1	1	0.707317
Palencia	5	5	0.897436	2	5	0.249085	0	5	0.0769231	0	5	0.0512821	0	5	0.0512821	0	5	0.037093	0	5	0	2	4	0.708333	2	4	0.458333	0	4	0.166667	0	4	0	3	4	0.714286
Salamanca	1	2	0.909091	0	2	0.318182	0	2	0.136364	0	2	0.0909091	0	2	0.0909091	0	2	0.0454545	0	2	0
Segovia	19	22	0.833333	12	22	0.411258	1	22	0.0607482	1	22	0.0595238	1	22	0.060241	0	22	0.0357143	1	22	0.0119048	9	11	0.777778	9	11	0.555556	3	11	0.244444	0	11	0	11	17	0.666667
Soria	23	30	0.821429	5	30	0.208927	2	30	0.0684039	2	30	0.05	2	29	0.0791367	2	30	0.05	0	30	0.0285714	11	15	0.712329	7	15	0.506849	4	15	0.260274	0	15	0.0136986	11	18	0.688889
Valladolid	5	5	0.893333	2	5	0.356449	1	5	0.0666667	0	5	0.0533333	0	5	0.0666667	0	5	0.0282558	0	5	0.0133333	2	2	0.769231	2	2	0.589744	1	2	0.179487	0	2	0	3	3	0.730769
Zamora	12	13	0.734375	5	13	0.236589	1	13	0.046875	1	13	0.03125	2	13	0.0625	1	13	0.105592	0	13	0	4	5	0.708333	3	5	0.625	0	5	0.125	0	5	0	7	8	0.766667
Barcelona	56	70	0.813333	23	70	0.271852	5	70	0.0733333	4	70	0.06	3	70	0.04	8	70	0.0933333	1	70	0.0102915	17	33	0.641304	14	33	0.554348	3	33	0.152174	0	33	0	24	41	0.631068
Girona	3	5	0.804348	1	5	0.282609	1	5	0.0797101	1	5	0.0652174	0	5	0.0434783	0	5	0.101449	0	5	0.0067521	2	4	0.629213	2	4	0.539326	0	4	0.157303	0	4	0	2	4	0.622449
Lleida	52	63	0.800752	15	63	0.25188	5	63	0.0946016	4	63	0.0728838	3	63	0.0451128	6	63	0.0714286	0	63	0.0225564	37	52	0.611465	32	52	0.522293	11	52	0.178344	0	52	0.00636943	35	53	0.605556
Tarragona	11	12	0.823045	0	12	0.255144	0	12	0.064349	0	12	0.0433233	0	12	0.0493827	0	12	0.0740741	0	12	0.0164609	3	3	0.589147	3	3	0.488372	0	3	0.178295	0	3	0.00775194	4	5	0.607843
Ceuta
Melilla
Madrid	1	1	0.71831	0	1	0.286692	0	1	0.0894008	0	1	0.084507	0	1	0.0140845	0	1	0.0140845	0	1	0.0140845
Navarra	11	13	0.792593	3	13	0.237037	0	13	0.0926064	0	13	0.0664461	3	13	0.109868	0	13	0.0360585	1	13	0.0444444	4	6	0.592105	1	6	0.447368	2	6	0.25	0	6	0.0131579	4	6	0.590909
Alicante	3	3	0.862637	2	3	0.228552	1	3	0.131868	1	3	0.105561	0	3	0.0494505	1	3	0.0545952	0	3	0.00549451	3	3	0.590361	3	3	0.404762	0	3	0.285714	0	3	0	3	3	0.546296
Castellon	23	26	0.881579	5	26	0.206805	1	26	0.0921775	1	26	0.0837315	1	26	0.0248343	0	26	0.00588178	0	26	0	2	10	0.441176	2	10	0.242787	1	10	0.176471	0	10	0	5	13	0.457165
Valencia	21	22	0.825581	6	22	0.22093	5	22	0.171237	5	22	0.180867	0	22	0.0232558	1	22	0.0379046	0	22	0	8	15	0.425	4	15	0.251259	3	15	0.2	0	15	0	9	15	0.480619
Badajoz	5	9	0.773333	2	9	0.253333	0	9	0.144543	0	9	0.133333	0	9	0.0266667	0	9	0.0266667	0	9	0.0133333	6	7	0.666667	6	7	0.555556	6	7	0.444444	0	7	0	6	7	0.694444
Caceres	2	2	0.693878	0	2	0.204082	1	2	0.131843	1	2	0.125233	0	2	0	0	2	0.0204082	0	2	0	1	2	0.636364	1	2	0.590909	1	2	0.5	0	2	0	1	2	0.666667
A Coruna	2	3	0.72	1	3	0.153193	0	3	0.08	0	3	0.08	0	3	0	1	3	0.199566	0	3	0	1	1	0.428571	1	1	0.428571	0	1	0	0	1	0	1	1	0.545455
Lugo	10	15	0.681159	0	15	0.0853601	1	15	0.0434783	1	15	0.0434783	0	15	0.0289855	0	15	0.0422245	0	15	0	2	4	0.583333	2	4	0.541667	0	4	0.0833333	0	4	0	3	6	0.633333
Ourense	26	41	0.721519	6	41	0.16047	1	41	0.0506329	1	41	0.0506329	2	41	0.0506329	5	41	0.117797	0	41	0	11	17	0.607143	10	17	0.535714	2	17	0.0714286	0	17	0	12	18	0.675676
Pontevedra	6	7	0.666667	1	7	0.122379	1	7	0.0454545	1	7	0.0454545	0	7	0.030303	0	7	0.0757501	0	7	0	0	2	0.583333	0	2	0.541667	0	2	0.0833333	0	2	0	2	4	0.62069
Baleares
Las Palmas
Santa Cruz De Tenerife
La Rioja	5	6	0.823077	1	6	0.2	0	6	0.0585402	0	6	0.0423108	1	6	0.100775	0	6	0.0538462	0	6	0.0307692	4	5	0.691176	2	5	0.426471	3	5	0.264706	0	5	0.0147059	4	5	0.696203
Alava
Guipuzcoa
Vizcaya
Asturias
Murcia	126	149	0.84375	33	149	0.213542	17	149	0.125	13	149	0.09375	8	149	0.0520833	4	149	0.0267324	1	149	0.00729519	37	63	0.595238	27	64	0.411765	20	64	0.305882	0	64	0	46	86	0.517241

## Sheet: Abbreviation
Abbreviation	Full term
GEN	Gentamicin
CIP	Ciprofloxacin
CTX	Cefotaxime
NAL	Nalidixic acid
CHL	Chloramphenicol
FFC	Florfenicol
TET	Tetracycline
SMX	Sulfamethoxazole
AMP	Ampicillin
CAZ	Ceftazidime
TMP	Trimethoprim
