# Supplementary material for: Patterns of antimicrobial resistance in Salmonella isolates from fattening pigs in Spain
Source: BMC Vet Res. 2022 Sep 3;18:333. doi: 10.1186/s12917-022-03377-3 (PMC9440507; doi:10.1186/s12917-022-03377-3)
Supplement: Supplementary file 4 — Additional file 4. [file 12917_2022_3377_MOESM4_ESM.xlsx]

## Sheet: GEE results for 7 AMs
Covariate	Estimate	Naive standard error	Naive z-value	Robust standard error	Robust z-value	Odds ratio (95% confidence interval)
Cefotaxime	-4.49795	0.351518	-12.7958	0.310555	-14.4836	0.011 (0.006 to 0.020)
Ciprofloxacin	-2.17083	0.106213	-20.4384	0.107323	-20.227	0.114 (0.092 to 0.141)
Chloramphenicol	-1.18472	0.0702209	-16.8713	0.070457	-16.8148	0.306 (0.266 to 0.351)
Florfenicol	-2.75818	0.171154	-16.1152	0.177526	-15.5368	0.063 (0.045 to 0.090)
Gentamicin	-3.12079	0.185161	-16.8545	0.186404	-16.7421	0.044 (0.031 to 0.064)
Nalidixic acid	-2.33071	0.103626	-22.4915	0.103964	-22.4184	0.097 (0.079 to 0.119)
Tetracycline	1.38282	0.104643	13.2146	0.104374	13.2486	3.986 (3.249 to 4.891)
Cefotaxime:year	-0.0279294	0.0534973	-0.522072	0.0540496	-0.516737	0.972 (0.875 to 1.081)
Ciprofloxacin:year	0.0582267	0.0268874	2.16557	0.0277813	2.09589	1.060 (1.004 to 1.119)
Chloramphenicol:year	-0.091061	0.0209927	-4.33775	0.0207489	-4.38871	0.913 (0.877 to 0.951)
Florfenicol:year	-0.0576923	0.0430604	-1.3398	0.0409898	-1.40748	0.944 (0.871 to 1.023)
Gentamicin:year	-0.071263	0.0312222	-2.28245	0.0309388	-2.30335	0.931 (0.876 to 0.989)
Nalidixic acid:year	0.040235	0.0305746	1.31596	0.0317029	1.26912	1.041 (0.978 to 1.108)
Tetracycline:year	-0.071625	0.0256324	-2.79431	0.0248699	-2.87999	0.931 (0.887 to 0.977)
Cefotaxime:year2	0.0366429	0.0162094	2.2606	0.0133931	2.73595	1.037 (1.010 to 1.065)
Ciprofloxacin:year2	0.00816893	0.00375507	2.17544	0.00450185	1.81457	1.008 (0.999 to 1.017)
Florfenicol:year2	-0.0143838	0.0113953	-1.26225	0.0115079	-1.24991	0.986 (0.964 to 1.008)
Gentamicin:year2	0.0322031	0.00903152	3.56563	0.00876179	3.6754	1.033 (1.015 to 1.051)
Tetracycline:year2	0.0186514	0.00722743	2.58063	0.00701796	2.65766	1.019 (1.005 to 1.033)

## Sheet: Cor coefs for 7 AMs
Antimicrobial	Gentamicin	Ciprofloxacin	Cefotaxime	Nalidixic acid	Chloramphenicol	Florfenicol	Tetracycline
Gentamicin	1	0.0438434	0.0317979	0.00539992	0.210532	0.0985886	0.102863
Ciprofloxacin	0.0438434	1	0.0380584	0.875234	0.0988165	0.0340272	0.021151
Cefotaxime	0.0317979	0.0380584	1	0.0581767	0.0752278	-0.0301506	0.0573501
Nalidixic acid	0.00539992	0.875234	0.0581767	1	0.0731438	-0.000584727	0.0338109
Chloramphenicol	0.210532	0.0988165	0.0752278	0.0731438	1	0.4236	0.197523
Florfenicol	0.0985886	0.0340272	-0.0301506	-0.000584727	0.4236	1	0.0954044
Tetracycline	0.102863	0.021151	0.0573501	0.0338109	0.197523	0.0954044	1

## Sheet: GEE results for 10 AMs
Covariate	Estimate	Naive standard error	Naive z-value	Robust standard error	Robust z-value	Odds ratio (95% confidence interval)
Ampicillin	0.151417	0.0778757	1.94434	0.0781579	1.93733	1.163 (0.998 to 1.356)
Cefotaxime	-3.74362	0.415759	-9.00429	0.42122	-8.88756	0.024 (0.010 to 0.054)
Ciprofloxacin	-1.68928	0.134683	-12.5427	0.140682	-12.0078	0.185 (0.140 to 0.243)
Chloramphenicol	-1.8355	0.176207	-10.4168	0.173109	-10.6031	0.160 (0.114 to 0.224)
Gentamicin	-2.7857	0.168183	-16.5635	0.168172	-16.5645	0.062 (0.044 to 0.086)
Nalidixic acid	-2.17083	0.126822	-17.1172	0.127981	-16.9621	0.114 (0.089 to 0.147)
Sulfamethoxazole	0.255301	0.0971483	2.62795	0.0975034	2.61838	1.291 (1.066 to 1.563)
Ceftazidime	-5.36597	0.560674	-9.57056	0.54773	-9.79674	0.005 (0.002 to 0.014)
Tetracycline	1.28808	0.0928078	13.879	0.0931147	13.8333	3.626 (3.021 to 4.352)
Trimethoprim	-1.00483	0.0867947	-11.577	0.0872073	-11.5223	0.366 (0.309 to 0.434)
Ampicillin:year	0.113779	0.0186235	6.10944	0.0193678	5.87467	1.121 (1.079 to 1.164)
Cefotaxime:year	0.0718454	0.114965	0.624934	0.104383	0.688289	1.074 (0.876 to 1.318)
Ciprofloxacin:year	0.120009	0.038348	3.12947	0.0381626	3.14467	1.128 (1.046 to 1.215)
Chloramphenicol:year	-0.0876891	0.0364647	-2.40476	0.0358144	-2.44843	0.916 (0.854 to 0.983)
Gentamicin:year	0.115173	0.0452341	2.54615	0.0436097	2.64098	1.122 (1.030 to 1.222)
Nalidixic acid:year	0.0558548	0.0367301	1.52068	0.0358932	1.55614	1.057 (0.986 to 1.135)
Trimethoprim:year	0.0664291	0.0240035	2.76748	0.0246308	2.697	1.069 (1.018 to 1.122)
Cefotaxime:year2	-0.0386876	0.0343586	-1.12599	0.0321718	-1.20253	0.962 (0.903 to 1.025)
Ciprofloxacin:year2	-0.00969232	0.00796655	-1.21663	0.00852543	-1.13687	0.990 (0.974 to 1.007)
Chloramphenicol:year2	0.0359165	0.0120899	2.97077	0.0117706	3.05136	1.037 (1.013 to 1.061)
Sulfamethoxazole:year2	0.0255749	0.00572788	4.46498	0.00598995	4.26963	1.026 (1.014 to 1.038)

## Sheet: Cor coefs for 10 AMs
Antimicrobial	Gentamicin	Ciprofloxacin	Cefotaxime	Nalidixic acid	Chloramphenicol	Tetracycline	Sulfamethoxazole	Ampicillin	Ceftazidime	Trimethoprim
Gentamicin	1	0.161034	0.0589311	0.0702225	0.208216	0.107848	0.166679	0.111612	0.0535587	0.177557
Ciprofloxacin	0.161034	1	0.128381	0.830158	0.16248	0.0266402	0.0472391	0.105107	0.0237347	0.142849
Cefotaxime	0.0589311	0.128381	1	0.130342	0.036699	0.0638749	0.078473	0.113598	0.487599	0.00503549
Nalidixic acid	0.0702225	0.830158	0.130342	1	0.133468	0.0539093	0.0544102	0.0960008	-0.0248149	0.0748036
Chloramphenicol	0.208216	0.16248	0.036699	0.133468	1	0.19389	0.381348	0.372273	-0.027482	0.320207
Tetracycline	0.107848	0.0266402	0.0638749	0.0539093	0.19389	1	0.506617	0.438977	0.0360632	0.164132
Sulfamethoxazole	0.166679	0.0472391	0.078473	0.0544102	0.381348	0.506617	1	0.70361	0.00613143	0.415239
Ampicillin	0.111612	0.105107	0.113598	0.0960008	0.372273	0.438977	0.70361	1	0.0556335	0.258186
Ceftazidime	0.0535587	0.0237347	0.487599	-0.0248149	-0.027482	0.0360632	0.00613143	0.0556335	1	-0.0418621
Trimethoprim	0.177557	0.142849	0.00503549	0.0748036	0.320207	0.164132	0.415239	0.258186	-0.0418621	1

## Sheet: Abbreviation
Abbreviation	Full term
GEE	generalized estimating equation
Cor coef	correlation coefficient
AM	antimicrobial
