# Supplementary material for: Patterns of antimicrobial resistance in Salmonella isolates from fattening pigs in Spain
Source: BMC Vet Res. 2022 Sep 3;18:333. doi: 10.1186/s12917-022-03377-3 (PMC9440507; doi:10.1186/s12917-022-03377-3)
Supplement: Supplementary file 6 — Additional file 6. [file 12917_2022_3377_MOESM6_ESM.xlsx]

## Sheet: note
When strength is ≥ 0.4, the arc is retained. When the direction is ≥ 0.5, it is from the antimicrobial of "from" to the antimicrobial of "to"; if not, it is the other way around.
AMP: ampicillin
CAZ: ceftazidime
CHL: chloramphenicol
CIP: ciprofloxacin
CTX: cefotaxime
FFC: florfenicol
GEN: gentamicin
NAL: nalidixic acid
SMX: sulfamethoxazole
TET: tetracycline
TMP: trimethoprim

## Sheet: am7_all
Link	From	To	Strength	Direction
1	GEN	CIP	0.06143	0.570487
2	GEN	CTX	0.00536	0.536381
3	GEN	NAL	0.0205	0.907805
4	GEN	CHL	0.99845	0.654645
5	GEN	FFC	0.00023	0.608696
6	GEN	TET	0.58946	0.661224
7	CIP	GEN	0.06143	0.429513
8	CIP	CTX	0.02569	0.152978
9	CIP	NAL	1	0.518625
10	CIP	CHL	0.43028	0.524252
11	CIP	FFC	0.00725	0.377241
12	CIP	TET	0.00697	0.560258
13	CTX	GEN	0.00536	0.463619
14	CTX	CIP	0.02569	0.847022
15	CTX	NAL	0.22027	0.349299
16	CTX	CHL	0.31802	0.277876
17	CTX	FFC	3e-05	0.833333
18	CTX	TET	0.36181	0.350018
19	NAL	GEN	0.0205	0.0921951
20	NAL	CIP	1	0.481375
21	NAL	CTX	0.22027	0.650701
22	NAL	CHL	0.26035	0.943557
23	NAL	FFC	0.01732	0.239607
24	NAL	TET	0.00257	0.322957
25	CHL	GEN	0.99845	0.345355
26	CHL	CIP	0.43028	0.475748
27	CHL	CTX	0.31802	0.722124
28	CHL	NAL	0.26035	0.0564432
29	CHL	FFC	1	0.64568
30	CHL	TET	0.99982	0.655238
31	FFC	GEN	0.00023	0.391304
32	FFC	CIP	0.00725	0.622759
33	FFC	CTX	3e-05	0.166667
34	FFC	NAL	0.01732	0.760393
35	FFC	CHL	1	0.35432
36	FFC	TET	0.0002	1
37	TET	GEN	0.58946	0.338776
38	TET	CIP	0.00697	0.439742
39	TET	CTX	0.36181	0.649982
40	TET	NAL	0.00257	0.677043
41	TET	CHL	0.99982	0.344762
42	TET	FFC	0.0002	0

## Sheet: am7_2001-04
Link	From	To	Strength	Direction
1	GEN	CIP	0.01706	0.516413
2	GEN	CTX	9e-05	0.888889
3	GEN	NAL	0.02304	0.356988
4	GEN	CHL	0.99971	0.733118
5	GEN	FFC	0.00429	0.917249
6	GEN	TET	0.28819	0.504251
7	CIP	GEN	0.01706	0.483587
8	CIP	CTX	1e-05	0.5
9	CIP	NAL	1	0.529975
10	CIP	CHL	0.24935	0.855023
11	CIP	FFC	0.03024	0.337963
12	CIP	TET	0.05525	0.602986
13	CTX	GEN	9e-05	0.111111
14	CTX	CIP	1e-05	0.5
15	CTX	NAL	0	0
16	CTX	CHL	0.43521	0.282588
17	CTX	FFC	1e-05	0.5
18	CTX	TET	0.00044	0.386364
19	NAL	GEN	0.02304	0.643012
20	NAL	CIP	1	0.470025
21	NAL	CTX	0	0
22	NAL	CHL	0.237	0.918819
23	NAL	FFC	0.05076	0.0277778
24	NAL	TET	0.00957	0.182863
25	CHL	GEN	0.99971	0.266882
26	CHL	CIP	0.24935	0.144977
27	CHL	CTX	0.43521	0.717412
28	CHL	NAL	0.237	0.0811814
29	CHL	FFC	1	0.65733
30	CHL	TET	0.6963	0.745957
31	FFC	GEN	0.00429	0.0827506
32	FFC	CIP	0.03024	0.662037
33	FFC	CTX	1e-05	0.5
34	FFC	NAL	0.05076	0.972222
35	FFC	CHL	1	0.34267
36	FFC	TET	0.01318	0.56563
37	TET	GEN	0.28819	0.495749
38	TET	CIP	0.05525	0.397014
39	TET	CTX	0.00044	0.613636
40	TET	NAL	0.00957	0.817137
41	TET	CHL	0.6963	0.254043
42	TET	FFC	0.01318	0.43437

## Sheet: am7_2005-08
Link	From	To	Strength	Direction
1	GEN	CIP	0.06876	0.809264
2	GEN	CTX	0.66142	0.503697
3	GEN	NAL	0.01346	0.631129
4	GEN	CHL	0.57493	0.719679
5	GEN	FFC	0.00089	0.769663
6	GEN	TET	0.32281	0.494408
7	CIP	GEN	0.06876	0.190736
8	CIP	CTX	0	0
9	CIP	NAL	1	0.52347
10	CIP	CHL	0.37652	0.77126
11	CIP	FFC	0.0581	0.590534
12	CIP	TET	0.01313	0.49543
13	CTX	GEN	0.66142	0.496303
14	CTX	CIP	0	0
15	CTX	NAL	0	0
16	CTX	CHL	0.03598	0.493052
17	CTX	FFC	0	0
18	CTX	TET	0	0
19	NAL	GEN	0.01346	0.368871
20	NAL	CIP	1	0.47653
21	NAL	CTX	0	0
22	NAL	CHL	0.02386	0.58026
23	NAL	FFC	2e-05	0.5
24	NAL	TET	0.00227	0.907489
25	CHL	GEN	0.57493	0.280321
26	CHL	CIP	0.37652	0.22874
27	CHL	CTX	0.03598	0.506948
28	CHL	NAL	0.02386	0.41974
29	CHL	FFC	1	0.61725
30	CHL	TET	0.99979	0.632018
31	FFC	GEN	0.00089	0.230337
32	FFC	CIP	0.0581	0.409466
33	FFC	CTX	0	0
34	FFC	NAL	2e-05	0.5
35	FFC	CHL	1	0.38275
36	FFC	TET	0.00018	0.638889
37	TET	GEN	0.32281	0.505592
38	TET	CIP	0.01313	0.50457
39	TET	CTX	0	0
40	TET	NAL	0.00227	0.092511
41	TET	CHL	0.99979	0.367982
42	TET	FFC	0.00018	0.361111

## Sheet: am7_2009-13
Link	From	To	Strength	Direction
1	GEN	CIP	0.10873	0.56415
2	GEN	CTX	0	0
3	GEN	NAL	0.11352	0.944151
4	GEN	CHL	0.36508	0.591583
5	GEN	FFC	0.39246	0.307866
6	GEN	TET	0.3535	0.36174
7	CIP	GEN	0.10873	0.43585
8	CIP	CTX	0.0003	0.133333
9	CIP	NAL	1	0.552545
10	CIP	CHL	0.36438	0.511993
11	CIP	FFC	0.08854	0.459962
12	CIP	TET	0.04011	0.491897
13	CTX	GEN	0	0
14	CTX	CIP	0.0003	0.866667
15	CTX	NAL	0.7701	0.427828
16	CTX	CHL	0.01316	0.447568
17	CTX	FFC	0	0
18	CTX	TET	0.00392	0.51148
19	NAL	GEN	0.11352	0.0558492
20	NAL	CIP	1	0.447455
21	NAL	CTX	0.7701	0.572172
22	NAL	CHL	0.02194	0.485187
23	NAL	FFC	0.00125	0.124
24	NAL	TET	0.09377	0.450731
25	CHL	GEN	0.36508	0.408417
26	CHL	CIP	0.36438	0.488007
27	CHL	CTX	0.01316	0.552432
28	CHL	NAL	0.02194	0.514813
29	CHL	FFC	1	0.536505
30	CHL	TET	0.9074	0.49784
31	FFC	GEN	0.39246	0.692134
32	FFC	CIP	0.08854	0.540038
33	FFC	CTX	0	0
34	FFC	NAL	0.00125	0.876
35	FFC	CHL	1	0.463495
36	FFC	TET	0.00145	0.5
37	TET	GEN	0.3535	0.63826
38	TET	CIP	0.04011	0.508103
39	TET	CTX	0.00392	0.48852
40	TET	NAL	0.09377	0.549269
41	TET	CHL	0.9074	0.50216
42	TET	FFC	0.00145	0.5

## Sheet: am10_all
Link	From	To	Strength	Direction
1	GEN	CIP	0.84243	0.701477
2	GEN	CTX	0.02401	0.739275
3	GEN	NAL	0.01304	0.823236
4	GEN	CHL	0.43244	0.335977
5	GEN	TET	0.04828	0.226906
6	GEN	SMX	0.4279	0.377121
7	GEN	AMP	0.18235	0.387853
8	GEN	CAZ	0.00997	0.184554
9	GEN	TMP	0.67693	0.455527
10	CIP	GEN	0.84243	0.298523
11	CIP	CTX	0.25288	0.545575
12	CIP	NAL	1	0.7736
13	CIP	CHL	0.33493	0.470158
14	CIP	TET	0.01479	0.211629
15	CIP	SMX	0.00183	0.770492
16	CIP	AMP	0.37078	0.50263
17	CIP	CAZ	0.00085	0.870588
18	CIP	TMP	0.45132	0.339515
19	CTX	GEN	0.02401	0.260725
20	CTX	CIP	0.25288	0.454425
21	CTX	NAL	0.17903	0.15651
22	CTX	CHL	0.00872	0.139908
23	CTX	TET	0.0022	0.577273
24	CTX	SMX	0.00349	0.458453
25	CTX	AMP	0.67389	0.353915
26	CTX	CAZ	0.95066	0.673101
27	CTX	TMP	0.00896	0.0993304
28	NAL	GEN	0.01304	0.176764
29	NAL	CIP	1	0.2264
30	NAL	CTX	0.17903	0.84349
31	NAL	CHL	0.06238	0.566367
32	NAL	TET	0.02985	0.198157
33	NAL	SMX	0.00443	0.660271
34	NAL	AMP	0.02175	0.917011
35	NAL	CAZ	0.01314	0.947869
36	NAL	TMP	0.13149	0.114115
37	CHL	GEN	0.43244	0.664023
38	CHL	CIP	0.33493	0.529842
39	CHL	CTX	0.00872	0.860092
40	CHL	NAL	0.06238	0.433633
41	CHL	TET	0.00069	0.289855
42	CHL	SMX	0.97686	0.408385
43	CHL	AMP	0.33884	0.485288
44	CHL	CAZ	0.00067	0.992537
45	CHL	TMP	0.48559	0.517391
46	TET	GEN	0.04828	0.773094
47	TET	CIP	0.01479	0.788371
48	TET	CTX	0.0022	0.422727
49	TET	NAL	0.02985	0.801843
50	TET	CHL	0.00069	0.710145
51	TET	SMX	0.99985	0.485323
52	TET	AMP	0.52839	0.497388
53	TET	CAZ	0	0
54	TET	TMP	0.19803	0.543579
55	SMX	GEN	0.4279	0.622879
56	SMX	CIP	0.00183	0.229508
57	SMX	CTX	0.00349	0.541547
58	SMX	NAL	0.00443	0.339729
59	SMX	CHL	0.97686	0.591615
60	SMX	TET	0.99985	0.514677
61	SMX	AMP	1	0.64476
62	SMX	CAZ	0.00648	0.95216
63	SMX	TMP	0.99997	0.66777
64	AMP	GEN	0.18235	0.612147
65	AMP	CIP	0.37078	0.49737
66	AMP	CTX	0.67389	0.646085
67	AMP	NAL	0.02175	0.0829885
68	AMP	CHL	0.33884	0.514712
69	AMP	TET	0.52839	0.502612
70	AMP	SMX	1	0.35524
71	AMP	CAZ	0.00078	0.461538
72	AMP	TMP	0.46705	0.685665
73	CAZ	GEN	0.00997	0.815446
74	CAZ	CIP	0.00085	0.129412
75	CAZ	CTX	0.95066	0.326899
76	CAZ	NAL	0.01314	0.0521309
77	CAZ	CHL	0.00067	0.00746269
78	CAZ	TET	0	0
79	CAZ	SMX	0.00648	0.0478395
80	CAZ	AMP	0.00078	0.538462
81	CAZ	TMP	0.00068	0.00735294
82	TMP	GEN	0.67693	0.544473
83	TMP	CIP	0.45132	0.660485
84	TMP	CTX	0.00896	0.90067
85	TMP	NAL	0.13149	0.885885
86	TMP	CHL	0.48559	0.482609
87	TMP	TET	0.19803	0.456421
88	TMP	SMX	0.99997	0.33223
89	TMP	AMP	0.46705	0.314335
90	TMP	CAZ	0.00068	0.992647

## Sheet: am10_2008-10
Link	From	To	Strength	Direction
1	GEN	CIP	0.00304	0.847039
2	GEN	CTX	0	0
3	GEN	NAL	0.01945	0.99383
4	GEN	CHL	0.00923	0.470206
5	GEN	TET	0.23414	0.488148
6	GEN	SMX	0.55468	0.4519
7	GEN	AMP	0.18389	0.718881
8	GEN	CAZ	0	0
9	GEN	TMP	0.03694	0.550893
10	CIP	GEN	0.00304	0.152961
11	CIP	CTX	0.01525	0.307213
12	CIP	NAL	1	0.55193
13	CIP	CHL	0.06457	0.246012
14	CIP	TET	0.04922	0.565319
15	CIP	SMX	0.04309	0.702367
16	CIP	AMP	0.23476	0.472227
17	CIP	CAZ	0	0
18	CIP	TMP	0.14148	0.361924
19	CTX	GEN	0	0
20	CTX	CIP	0.01525	0.692787
21	CTX	NAL	0.09644	0.427312
22	CTX	CHL	0.21637	0.392869
23	CTX	TET	0	0
24	CTX	SMX	0	0
25	CTX	AMP	0.21395	0.392615
26	CTX	CAZ	0	0
27	CTX	TMP	0.02199	0.471351
28	NAL	GEN	0.01945	0.00616967
29	NAL	CIP	1	0.44807
30	NAL	CTX	0.09644	0.572688
31	NAL	CHL	0.02282	0.778703
32	NAL	TET	0.01165	0.533047
33	NAL	SMX	0.00233	0.388412
34	NAL	AMP	0.01838	0.0900435
35	NAL	CAZ	0	0
36	NAL	TMP	0.02208	0.0523098
37	CHL	GEN	0.00923	0.529794
38	CHL	CIP	0.06457	0.753988
39	CHL	CTX	0.21637	0.607131
40	CHL	NAL	0.02282	0.221297
41	CHL	TET	0.00078	0.50641
42	CHL	SMX	0.86553	0.460117
43	CHL	AMP	0.49769	0.371597
44	CHL	CAZ	0	0
45	CHL	TMP	0.11835	0.0295733
46	TET	GEN	0.23414	0.511852
47	TET	CIP	0.04922	0.434681
48	TET	CTX	0	0
49	TET	NAL	0.01165	0.466953
50	TET	CHL	0.00078	0.49359
51	TET	SMX	0.92794	0.522889
52	TET	AMP	0.33019	0.475211
53	TET	CAZ	0	0
54	TET	TMP	0.10689	0.523529
55	SMX	GEN	0.55468	0.5481
56	SMX	CIP	0.04309	0.297633
57	SMX	CTX	0	0
58	SMX	NAL	0.00233	0.611588
59	SMX	CHL	0.86553	0.539883
60	SMX	TET	0.92794	0.477111
61	SMX	AMP	1	0.60568
62	SMX	CAZ	0	0
63	SMX	TMP	1	0.49392
64	AMP	GEN	0.18389	0.281119
65	AMP	CIP	0.23476	0.527773
66	AMP	CTX	0.21395	0.607385
67	AMP	NAL	0.01838	0.909956
68	AMP	CHL	0.49769	0.628403
69	AMP	TET	0.33019	0.524789
70	AMP	SMX	1	0.39432
71	AMP	CAZ	0	0
72	AMP	TMP	0.15338	0.33906
73	CAZ	GEN	0	0
74	CAZ	CIP	0	0
75	CAZ	CTX	0	0
76	CAZ	NAL	0	0
77	CAZ	CHL	0	0
78	CAZ	TET	0	0
79	CAZ	SMX	0	0
80	CAZ	AMP	0	0
81	CAZ	TMP	0	0
82	TMP	GEN	0.03694	0.449107
83	TMP	CIP	0.14148	0.638076
84	TMP	CTX	0.02199	0.528649
85	TMP	NAL	0.02208	0.94769
86	TMP	CHL	0.11835	0.970427
87	TMP	TET	0.10689	0.476471
88	TMP	SMX	1	0.50608
89	TMP	AMP	0.15338	0.66094
90	TMP	CAZ	0	0

## Sheet: am10_2011-17
Link	From	To	Strength	Direction
1	GEN	CIP	0.85991	0.688909
2	GEN	CTX	0.08854	0.762028
3	GEN	NAL	0.0042	0.396429
4	GEN	CHL	0.63026	0.405452
5	GEN	TET	0.01311	0.434783
6	GEN	SMX	0.00462	0.480519
7	GEN	AMP	0.50097	0.309979
8	GEN	CAZ	0.00908	0.128855
9	GEN	TMP	0.5897	0.366008
10	CIP	GEN	0.85991	0.311091
11	CIP	CTX	0.34691	0.545891
12	CIP	NAL	1	0.74259
13	CIP	CHL	0.26168	0.438341
14	CIP	TET	0.12556	0.0766168
15	CIP	SMX	0.00563	0.320604
16	CIP	AMP	0.33887	0.989406
17	CIP	CAZ	0.0047	0.985106
18	CIP	TMP	0.13374	0.459922
19	CTX	GEN	0.08854	0.237972
20	CTX	CIP	0.34691	0.454109
21	CTX	NAL	0.23563	0.13517
22	CTX	CHL	0.01758	0.106371
23	CTX	TET	0.00408	0.617647
24	CTX	SMX	0.01667	0.353029
25	CTX	AMP	0.33255	0.282604
26	CTX	CAZ	0.95049	0.651406
27	CTX	TMP	0.01099	0.103731
28	NAL	GEN	0.0042	0.603571
29	NAL	CIP	1	0.25741
30	NAL	CTX	0.23563	0.86483
31	NAL	CHL	0.11464	0.490361
32	NAL	TET	0.04242	0.181047
33	NAL	SMX	0.01511	0.535407
34	NAL	AMP	0.02003	0.279581
35	NAL	CAZ	0.05933	0.991573
36	NAL	TMP	0.09118	0.38934
37	CHL	GEN	0.63026	0.594548
38	CHL	CIP	0.26168	0.561659
39	CHL	CTX	0.01758	0.893629
40	CHL	NAL	0.11464	0.509639
41	CHL	TET	0.06397	0.472722
42	CHL	SMX	0.79911	0.4329
43	CHL	AMP	0.07644	0.121206
44	CHL	CAZ	0.00034	0.323529
45	CHL	TMP	0.9736	0.545239
46	TET	GEN	0.01311	0.565217
47	TET	CIP	0.12556	0.923383
48	TET	CTX	0.00408	0.382353
49	TET	NAL	0.04242	0.818953
50	TET	CHL	0.06397	0.527278
51	TET	SMX	0.98329	0.518102
52	TET	AMP	0.38208	0.443624
53	TET	CAZ	0	0
54	TET	TMP	0.09974	0.512533
55	SMX	GEN	0.00462	0.519481
56	SMX	CIP	0.00563	0.679396
57	SMX	CTX	0.01667	0.646971
58	SMX	NAL	0.01511	0.464593
59	SMX	CHL	0.79911	0.5671
60	SMX	TET	0.98329	0.481898
61	SMX	AMP	1	0.748675
62	SMX	CAZ	0.00485	0.734021
63	SMX	TMP	0.92101	0.485673
64	AMP	GEN	0.50097	0.690021
65	AMP	CIP	0.33887	0.010594
66	AMP	CTX	0.33255	0.717396
67	AMP	NAL	0.02003	0.720419
68	AMP	CHL	0.07644	0.878794
69	AMP	TET	0.38208	0.556376
70	AMP	SMX	1	0.251325
71	AMP	CAZ	0.00197	0.571066
72	AMP	TMP	0.27234	0.555243
73	CAZ	GEN	0.00908	0.871145
74	CAZ	CIP	0.0047	0.0148936
75	CAZ	CTX	0.95049	0.348594
76	CAZ	NAL	0.05933	0.00842744
77	CAZ	CHL	0.00034	0.676471
78	CAZ	TET	0	0
79	CAZ	SMX	0.00485	0.265979
80	CAZ	AMP	0.00197	0.428934
81	CAZ	TMP	0.00247	0.0506073
82	TMP	GEN	0.5897	0.633992
83	TMP	CIP	0.13374	0.540078
84	TMP	CTX	0.01099	0.896269
85	TMP	NAL	0.09118	0.61066
86	TMP	CHL	0.9736	0.454761
87	TMP	TET	0.09974	0.487467
88	TMP	SMX	0.92101	0.514327
89	TMP	AMP	0.27234	0.444757
90	TMP	CAZ	0.00247	0.949393
