# Supplementary material for: Patterns of antimicrobial resistance in Salmonella isolates from fattening pigs in Spain
Source: BMC Vet Res. 2022 Sep 3;18:333. doi: 10.1186/s12917-022-03377-3 (PMC9440507; doi:10.1186/s12917-022-03377-3)
Supplement: Supplementary file 8 — Additional file 8. [file 12917_2022_3377_MOESM8_ESM.xlsx]

## Sheet: Dataset
ID	Year	Serotype	GEN	CIP	CTX	NAL	CHL	FFC	SMX	AMP	CAZ	TET	TMP	D_am7	D_am10
1	2003	bredeney	s	s	s	s	s	s				s		1	0
2	2004	typhimurium	s	s	s	s	s	s				s		1	0
3	2001	brandenburg	s	s	s	s	r	s				s		1	0
4	2001	brandenburg	s	s	s	s	s	s				s		1	0
5	2001	anatum	s	s	r	s	s	s				r		1	0
6	2001	anatum	s	s	r	s	s	s				r		1	0
7	2001	anatum	s	s	s	s	s	s				r		1	0
8	2001	anatum	s	s	s	s	s	s				r		1	0
9	2001	anatum	s	s	s	s	s	s				r		1	0
10	2001	anatum	s	s	s	s	s	s				r		1	0
11	2001	brandenburg	s	s	s	s	s	s				s		1	0
12	2002	derby	s	s	s	s	s	s				r		1	0
13	2001	rissen	s	s	s	s	s	s				r		1	0
14	2001	rissen	s	s	s	s	s	s				r		1	0
15	2001	derby	s	s	s	s	s	s				r		1	0
16	2003	kedougou	s	s	s	s	s	s				r		1	0
17	2002	wien	s	s	s	s	r	r				r		1	0
18	2003	typhimurium	r	s	s	s	r	s				r		1	0
19	2004	stanley	s	s	s	s	s	s				s		1	0
20	2004	anatum	s	s	s	s	s	s				r		1	0
21	2004	duisburg	s	s	s	s	s	s				s		1	0
22	2004	duisburg	s	s	s	s	s	s				s		1	0
23	2004	derby	s	s	s	s	s	s				r		1	0
24	2004	derby	s	s	s	s	s	s				r		1	0
25	2004	regent	s	s	s	s	s	s				r		1	0
26	2001	derby	s	s	s	s	s	s				r		1	0
27	2004	anatum	s	s	s	s	s	s				s		1	0
28	2004	anatum	s	s	s	s	s	s				r		1	0
29	2004	anatum	s	s	s	s	s	s				r		1	0
30	2004	4,12:d:-	s	s	s	s	s	s				s		1	0
31	2004	4,12:d:-	s	s	s	s	s	s				s		1	0
32	2004	4,12:d:-	s	s	s	s	s	s				s		1	0
33	2002	typhimurium	s	s	s	s	s	s				r		1	0
34	2002	derby	s	s	s	s	s	s				r		1	0
35	2001	derby	s	s	s	s	s	s				r		1	0
36	2004	bredeney	s	s	s	s	s	s				r		1	0
37	2004	bredeney	s	s	s	s	s	s				r		1	0
38	2004	monophasic	s	s	s	s	r	s				r		1	0
39	2001	typhimurium	s	r	s	s	r	r				r		1	0
40	2004	ayton	s	s	s	s	r	s				r		1	0
41	2004	ayton	s	s	s	s	r	s				r		1	0
42	2004	ayton	s	s	s	s	r	s				r		1	0
43	2002	altona	s	s	s	s	s	s				s		1	0
44	2004		s	s	s	s	r	s				r		1	0
45	2004	bredeney	s	s	s	s	s	s				r		1	0
46	2004		s	s	s	s	s	s				r		1	0
47	2004	infantis	s	s	s	s	r	s				r		1	0
48	2004	berta	s	s	s	s	s	s				r		1	0
49	2004	rissen	r	r	s	r	r	s				r		1	0
50	2004	derby	s	s	s	s	r	s				r		1	0
51	2004	rissen	s	s	s	s	s	s				r		1	0
52	2004	derby	s	s	s	s	s	s				r		1	0
53	2004	rissen	s	s	s	s	s	s				r		1	0
54	2004		s	s	s	s	s	s				r		1	0
55	2004	rissen	s	s	s	s	s	s				r		1	0
56	2001	typhimurium	s	s	s	s	r	r				r		1	0
57	2004	rissen	s	s	s	s	s	s				r		1	0
58	2004	derby	s	s	s	s	s	s				r		1	0
59	2004		r	s	s	s	r	s				r		1	0
60	2004	anatum	s	s	s	s	s	s				r		1	0
61	2004	goldcoast	s	s	s	s	s	s				s		1	0
62	2004	wien	s	s	s	s	s	s				s		1	0
63	2004	monophasic	r	s	s	s	r	s				r		1	0
64	2004	typhimurium	s	s	s	s	r	r				r		1	0
65	2004	typhimurium	s	s	s	s	r	r				r		1	0
66	2004	typhimurium	s	s	s	s	r	s				r		1	0
67	2004	rissen	s	s	s	s	s	s				r		1	0
68	2004	typhimurium	s	s	s	s	r	r				r		1	0
69	2004	rissen	s	r	s	r	s	s				r		1	0
70	2002	derby	s	s	s	s	s	s				r		1	0
71	2001	monophasic	r	s	s	s	r	s				r		1	0
72	2003	typhimurium	s	s	r	s	r	s				r		1	0
73	2003	typhimurium	s	s	s	s	s	s				r		1	0
74	2003	typhimurium	s	s	r	s	r	s				r		1	0
75	2003	rissen	s	s	s	s	s	s				s		1	0
76	2003	anatum	s	s	s	s	s	s				r		1	0
77	2002	typhimurium	s	s	s	s	r	r				r		1	0
78	2001	monophasic	r	s	s	s	r	s				r		1	0
79	2001	anatum	s	s	s	s	s	s				r		1	0
80	2001	typhimurium	s	s	s	s	s	s				r		1	0
81	2001	anatum	s	s	s	s	s	s				r		1	0
82	2001	derby	s	s	s	s	s	s				r		1	0
83	2004	anatum	s	s	s	s	s	s				r		1	0
84	2001	wien	s	r	s	r	r	s				r		1	0
85	2004	anatum	s	s	s	s	s	s				r		1	0
86	2004	anatum	s	s	s	s	s	s				r		1	0
87	2002	rissen	s	s	s	s	s	s				r		1	0
88	2001	wien	s	r	s	r	r	s				r		1	0
89	2002	rissen	s	s	s	s	s	s				r		1	0
90	2001	wien	s	r	s	r	r	s				r		1	0
91	2002	rissen	s	s	s	s	s	s				r		1	0
92	2004	altona	s	r	s	s	s	s				s		1	0
93	2004	derby	s	s	s	s	s	s				r		1	0
94	2004	brandenburg	s	s	s	s	s	s				s		1	0
95	2001	wien	s	r	s	r	r	s				r		1	0
96	2004	rissen	s	s	s	s	s	s				r		1	0
97	2002	rissen	s	s	s	s	s	s				r		1	0
98	2001	wien	s	r	s	r	r	s				r		1	0
99	2002	rissen	s	s	s	s	s	s				r		1	0
100	2003	rissen	s	s	s	s	s	s				r		1	0
101	2003	rissen	s	s	s	s	s	s				r		1	0
102	2002	rissen	s	s	s	s	s	s				r		1	0
103	2004	derby	s	s	s	s	s	s				r		1	0
104	2004	typhimurium	s	s	s	s	r	s				r		1	0
105	2004	typhimurium	s	s	s	s	s	s				r		1	0
106	2004	typhimurium	s	s	s	s	s	s				r		1	0
107	2004	typhimurium	s	s	s	s	s	s				r		1	0
108	2002	rissen	s	s	s	s	s	s				r		1	0
109	2003	wien	s	s	s	s	r	s				r		1	0
110	2002	brandenburg	r	s	s	s	r	s				r		1	0
111	2004	rissen	s	s	s	s	s	s				r		1	0
112	2004	berta	s	s	s	s	s	s				r		1	0
113	2001	wien	s	r	s	r	r	s				r		1	0
114	2004	kapemba	s	s	s	s	s	s				r		1	0
115	2004		s	s	s	s	s	s				r		1	0
116	2004	derby	s	s	s	s	s	s				s		1	0
117	2003	typhimurium	s	s	s	s	r	s				r		1	0
118	2004	typhimurium	s	s	s	s	s	s				r		1	0
119	2003	typhimurium	s	s	s	s	s	s				r		1	0
120	2003	derby	s	r	s	r	s	s				r		1	0
121	2004	anatum	s	r	s	r	s	s				r		1	0
122	2004	typhimurium	s	s	s	s	r	s				r		1	0
123	2002	rissen	s	s	s	s	s	s				r		1	0
124	2004	monophasic	s	s	s	s	r	s				r		1	0
125	2004	derby	r	s	s	s	r	r				r		1	0
126	2004	typhimurium	s	s	s	s	s	s				r		1	0
127	2004	virchow	s	r	s	r	s	s				r		1	0
128	2004	typhimurium	s	s	s	s	s	s				r		1	0
129	2004	typhimurium	s	s	s	s	r	r				r		1	0
130	2004	anatum	s	s	s	s	s	s				r		1	0
131	2004	typhimurium	s	s	s	s	s	s				r		1	0
132	2004	bredeney	s	s	s	s	s	s				s		1	0
133	2004	rissen	s	s	s	s	r	s				r		1	0
134	2004	typhimurium	s	r	s	r	r	r				r		1	0
135	2004	derby	s	s	s	s	s	s				r		1	0
136	2004	derby	s	s	s	s	s	s				r		1	0
137	2004	derby	s	s	s	s	s	s				r		1	0
138	2002	kapemba	s	r	s	r	s	s				r		1	0
139	2004	rissen	s	s	s	s	s	s				r		1	0
140	2004	derby	s	s	s	s	s	s				r		1	0
141	2001	anatum	s	s	s	s	s	s				r		1	0
142	2002	derby	s	s	s	s	s	s				r		1	0
143	2003	typhimurium	s	s	s	s	s	s				r		1	0
144	2001	derby	s	s	s	s	s	s				r		1	0
145	2002	derby	s	s	s	s	s	s				r		1	0
146	2004	bredeney	s	s	s	s	s	s				s		1	0
147	2004	bredeney	s	s	s	s	s	s				s		1	0
148	2004	bredeney	s	s	s	s	s	s				s		1	0
149	2004	bredeney	s	s	s	s	s	s				s		1	0
150	2004	bredeney	s	s	s	s	s	s				s		1	0
151	2004	bredeney	s	s	s	s	s	s				s		1	0
152	2004	ohio	s	r	s	r	s	s				s		1	0
153	2004	ohio	s	r	s	r	s	s				s		1	0
154	2004	derby	s	s	s	s	s	s				r		1	0
155	2004	typhimurium	s	s	s	s	s	s				r		1	0
156	2004	typhimurium	s	s	s	s	s	s				r		1	0
157	2004	typhimurium	s	s	s	s	s	s				r		1	0
158	2001	typhimurium	s	s	s	s	s	s				r		1	0
159	2004	typhimurium	s	s	s	s	s	s				r		1	0
160	2004	typhimurium	s	s	s	s	s	s				r		1	0
161	2004	bredeney	s	s	s	s	s	s				r		1	0
162	2004	typhimurium	s	s	s	s	r	s				r		1	0
163	2004	brandenburg	r	s	s	s	r	s				r		1	0
164	2004	anatum	s	s	s	s	s	s				r		1	0
165	2004		s	s	s	s	s	s				r		1	0
166	2004	rissen	s	s	s	s	r	s				r		1	0
167	2004	brandenburg	r	s	s	s	r	s				r		1	0
168	2004	typhimurium	s	s	s	s	r	r				r		1	0
169	2004	typhimurium	s	s	s	s	s	s				r		1	0
170	2004	rissen	s	s	s	s	r	s				r		1	0
171	2004		s	s	s	s	r	r				r		1	0
172	2004	typhimurium	s	r	s	s	r	r				r		1	0
173	2004	derby	s	s	s	s	s	s				r		1	0
174	2004		r	s	s	s	r	s				r		1	0
175	2004	typhimurium	s	s	s	s	r	r				r		1	0
176	2004		s	s	s	s	s	s				r		1	0
177	2004	bredeney	s	s	s	s	s	s				r		1	0
178	2004	derby	s	s	s	s	s	s				r		1	0
179	2004		s	s	s	s	s	s				r		1	0
180	2001	rissen	s	s	s	s	s	s				r		1	0
181	2004	derby	s	s	s	s	s	s				r		1	0
182	2004	brikama	s	s	s	s	s	s				r		1	0
183	2002	derby	s	r	s	s	s	s				r		1	0
184	2004	typhimurium	s	s	s	s	s	s				r		1	0
185	2004	derby	s	s	s	s	r	s				r		1	0
186	2003	anatum	s	s	s	s	s	s				r		1	0
187	2004	wien	s	s	s	s	r	s				r		1	0
188	2004	wien	s	s	s	s	r	s				r		1	0
189	2002	kapemba	s	s	s	s	r	s				r		1	0
190	2004	wien	s	s	s	s	s	s				r		1	0
191	2002	derby	s	s	s	s	s	s				r		1	0
192	2003	derby	s	s	s	s	s	s				r		1	0
193	2003	enteritidis	s	r	s	r	s	s				s		1	0
194	2002	rissen	s	s	s	s	s	s				r		1	0
195	2003	berta	s	s	s	s	s	s				r		1	0
196	2001	derby	s	s	s	s	s	s				r		1	0
197	2001	derby	s	r	s	s	s	s				r		1	0
198	2002	derby	s	s	s	s	s	s				r		1	0
199	2001	rissen	s	s	s	s	s	s				r		1	0
200	2001	rissen	s	s	s	s	s	s				r		1	0
201	2002	rissen	s	s	s	s	s	s				r		1	0
202	2001	rissen	s	s	s	s	s	s				r		1	0
203	2002	rissen	s	s	s	s	s	s				r		1	0
204	2003	typhimurium	s	s	s	s	r	s				r		1	0
205	2001	rissen	s	s	s	s	s	s				r		1	0
206	2002	wien	s	s	s	s	r	s				r		1	0
207	2002	wien	s	r	s	s	r	s				r		1	0
208	2002	wien	s	s	s	s	r	s				r		1	0
209	2002	typhimurium	s	s	s	s	r	s				r		1	0
210	2002	typhimurium	s	s	r	s	r	s				r		1	0
211	2001	rissen	s	s	s	s	s	s				s		1	0
212	2001	anatum	s	s	s	s	s	s				r		1	0
213	2001	anatum	s	s	s	s	s	s				r		1	0
214	2001	kapemba	s	r	s	r	s	s				r		1	0
215	2001	monophasic	r	s	s	s	r	s				r		1	0
216	2001	kapemba	s	r	s	r	s	s				r		1	0
217	2003	rissen	s	s	s	s	s	s				r		1	0
218	2001	rissen	s	s	s	s	s	s				r		1	0
219	2003	berta	s	s	s	s	s	s				r		1	0
220	2001	anatum	s	s	s	s	r	s				r		1	0
221	2003	typhimurium	s	s	s	s	r	r				r		1	0
222	2001	wien	s	r	s	r	r	s				r		1	0
223	2003	derby	s	s	s	s	s	s				r		1	0
224	2001	kapemba	s	r	s	r	s	s				r		1	0
225	2003	derby	s	s	s	s	s	s				r		1	0
226	2003	derby	s	s	r	s	r	s				r		1	0
227	2003	derby	s	s	s	s	s	s				r		1	0
228	2001	brandenburg	r	s	s	s	r	s				r		1	0
229	2001	typhimurium	s	s	s	s	r	r				r		1	0
230	2003	derby	s	s	s	s	s	s				r		1	0
231	2001	brandenburg	r	s	s	s	r	s				r		1	0
232	2001	brandenburg	r	s	s	s	r	r				r		1	0
233	2003	derby	s	s	s	s	s	s				r		1	0
234	2001	derby	s	s	s	s	s	s				r		1	0
235	2003	berta	s	s	s	s	s	s				r		1	0
236	2003	berta	r	r	s	r	s	s				r		1	0
237	2001	brandenburg	r	s	s	s	r	s				r		1	0
238	2001	typhimurium	s	s	s	s	r	r				r		1	0
239	2001	brandenburg	r	s	s	s	r	s				r		1	0
240	2001	brandenburg	r	s	s	s	r	s				r		1	0
241	2001	brandenburg	r	s	s	s	r	s				r		1	0
242	2001	brandenburg	r	s	s	s	r	s				r		1	0
243	2001	brandenburg	r	s	s	s	r	s				r		1	0
244	2001	brandenburg	r	s	s	s	r	s				r		1	0
245	2003	typhimurium	s	s	r	s	r	s				r		1	0
246	2003	rissen	s	s	s	s	s	s				r		1	0
247	2003	typhimurium	s	s	s	s	r	s				r		1	0
248	2003	typhimurium	s	s	s	s	r	s				r		1	0
249	2001	typhimurium	s	s	s	s	s	s				r		1	0
250	2002	typhimurium	s	s	s	s	r	s				r		1	0
251	2003	typhimurium	s	s	s	s	s	s				r		1	0
252	2003	rissen	s	s	s	s	s	s				r		1	0
253	2001	rissen	s	s	s	s	s	s				r		1	0
254	2003	typhimurium	s	s	s	s	r	r				r		1	0
255	2001	anatum	r	r	s	r	s	s				r		1	0
256	2002	typhimurium	s	r	s	r	r	s				r		1	0
257	2002	rissen	s	s	s	s	s	s				r		1	0
258	2002	rissen	s	s	s	s	s	s				r		1	0
259	2001	goldcoast	s	s	s	s	s	s				r		1	0
260	2002	rissen	s	s	s	s	s	s				r		1	0
261	2001	derby	s	s	s	s	s	s				r		1	0
262	2001	rissen	s	s	s	s	s	s				r		1	0
263	2001	derby	s	s	s	s	s	s				r		1	0
264	2001	derby	s	s	s	s	s	s				r		1	0
265	2001	rissen	s	s	s	s	s	s				r		1	0
266	2001	rissen	s	s	s	s	s	s				r		1	0
267	2001	rissen	s	s	s	s	s	s				r		1	0
268	2001	rissen	s	s	s	s	s	s				r		1	0
269	2002	derby	s	s	s	s	s	s				r		1	0
270	2002	typhimurium	s	s	r	s	r	s				r		1	0
271	2002	rissen	s	s	s	s	r	s				r		1	0
272	2003	kapemba	s	s	s	s	s	s				r		1	0
273	2003	typhimurium	r	s	s	s	s	s				r		1	0
274	2003	rissen	s	s	s	s	s	s				r		1	0
275	2003	othmarschen	s	s	s	s	s	s				r		1	0
276	2003	rissen	r	s	s	s	s	s				r		1	0
277	2003	typhimurium	s	s	s	s	s	s				r		1	0
278	2003	berta	s	s	s	s	s	s				r		1	0
279	2003	berta	s	s	s	s	s	s				r		1	0
280	2002	rissen	s	s	s	s	s	s				r		1	0
281	2002	wien	s	s	s	r	r	s				r		1	0
282	2003	rissen	s	s	r	s	s	s				r		1	0
283	2002	agona	s	s	s	s	s	s				r		1	0
284	2002	rissen	s	s	s	s	s	s				r		1	0
285	2003	typhimurium	s	s	s	s	r	s				r		1	0
286	2003	victoria	s	s	s	s	r	s				r		1	0
287	2003	monophasic	r	s	s	s	r	s				r		1	0
288	2002	typhimurium	r	s	s	s	r	r				r		1	0
289	2003	rissen	s	s	s	s	r	s				r		1	0
290	2003	monophasic	r	s	s	s	r	s				r		1	0
291	2003	typhimurium	s	s	s	s	s	s				r		1	0
292	2003	rissen	s	s	s	s	s	s				r		1	0
293	2003	bredeney	s	s	s	s	s	s				r		1	0
294	2002	typhimurium	s	s	s	s	s	s				r		1	0
295	2003	rissen	r	s	s	s	s	s				r		1	0
296	2003	rissen	s	s	s	s	s	s				s		1	0
297	2003	typhimurium	s	s	s	s	r	s				r		1	0
298	2003	kapemba	s	s	s	s	s	s				s		1	0
299	2003	typhimurium	s	s	s	s	s	s				r		1	0
300	2003	typhimurium	r	s	s	s	s	s				r		1	0
301	2003	monophasic	s	s	s	s	s	s				r		1	0
302	2003	typhimurium	s	s	s	s	s	s				r		1	0
303	2003	rissen	s	s	s	s	s	s				r		1	0
304	2003	rissen	s	s	s	s	s	s				r		1	0
305	2003	rissen	s	s	s	s	s	s				r		1	0
306	2003	rissen	s	s	s	s	r	s				s		1	0
307	2003	rissen	s	s	s	s	r	s				r		1	0
308	2003	rissen	s	s	s	s	r	s				r		1	0
309	2003	typhimurium	s	s	s	s	s	s				r		1	0
310	2003	kissi	s	s	s	s	r	s				s		1	0
311	2003	kissi	s	s	s	s	r	s				s		1	0
312	2003	kissi	s	s	s	s	s	s				s		1	0
313	2003	rissen	s	s	s	s	s	s				r		1	0
314	2003	typhimurium	s	s	s	s	r	s				r		1	0
315	2003		s	s	s	s	s	s				s		1	0
316	2003	enteritidis	s	s	s	s	s	s				s		1	0
317	2003	berta	s	s	s	s	s	s				r		1	0
318	2003	rissen	s	r	s	s	s	s				s		1	0
319	2003	derby	s	s	s	s	s	s				s		1	0
320	2003	monophasic	r	s	s	s	r	s				r		1	0
321	2003	berta	s	s	s	s	s	s				r		1	0
322	2003	berta	s	s	s	s	r	s				r		1	0
323	2003	rissen	s	s	s	s	s	s				r		1	0
324	2003	rissen	s	s	s	s	s	s				r		1	0
325	2005	bredeney	s	s	s	s	s	s				r		1	0
326	2005	typhimurium	s	s	s	s	s	s				r		1	0
327	2005	typhimurium	s	s	s	s	s	s				r		1	0
328	2005	rissen	s	s	s	s	s	s				r		1	0
329	2005	rissen	s	s	s	s	s	s				r		1	0
330	2005	rissen	s	s	s	s	s	s				s		1	0
331	2005	kapemba	s	r	s	r	r	s				r		1	0
332	2005	anatum	s	s	s	s	s	s				s		1	0
333	2005	typhimurium	s	s	s	s	s	s				r		1	0
334	2005	typhimurium	s	s	s	s	s	s				r		1	0
335	2005	bredeney	s	s	s	s	s	s				s		1	0
336	2005	typhimurium	s	s	s	s	s	s				r		1	0
337	2005	bredeney	s	s	s	s	s	s				s		1	0
338	2005	bredeney	s	s	s	s	s	s				s		1	0
339	2005	bredeney	s	s	s	s	s	s				s		1	0
340	2005	typhimurium	r	s	r	s	r	s				r		1	0
341	2005	typhimurium	r	s	r	s	r	s				r		1	0
342	2005	derby	s	s	s	s	s	s				r		1	0
343	2005	brandenburg	s	s	s	s	s	s				s		1	0
344	2005	anatum	s	s	s	s	s	s				r		1	0
345	2005	rissen	s	s	s	s	s	s				r		1	0
346	2005	anatum	s	s	s	s	s	s				r		1	0
347	2005	rissen	r	s	s	s	s	s				r		1	0
348	2005	anatum	s	s	s	s	s	s				r		1	0
349	2005	anatum	s	s	s	s	s	s				r		1	0
350	2005	rissen	s	s	s	s	r	s				r		1	0
351	2005	rissen	s	s	s	s	s	s				r		1	0
352	2005	typhimurium	r	s	s	s	r	s				r		1	0
353	2005	derby	s	s	s	s	s	s				r		1	0
354	2005	derby	s	s	s	s	s	s				r		1	0
355	2005	derby	s	s	s	s	s	s				r		1	0
356	2005	typhimurium	s	s	s	s	s	s				r		1	0
357	2005	derby	s	s	s	s	s	s				r		1	0
358	2005	brandenburg	s	s	s	s	s	s				s		1	0
359	2005	derby	s	s	s	s	s	s				r		1	0
360	2005	typhimurium	s	s	s	s	r	s				r		1	0
361	2005	rissen	s	s	s	s	s	s				r		1	0
362	2005	anatum	s	s	s	s	s	s				s		1	0
363	2005	typhimurium	s	s	s	s	s	s				r		1	0
364	2005	rissen	s	s	s	s	s	s				r		1	0
365	2005	rissen	s	s	s	s	s	s				r		1	0
366	2005	anatum	s	s	s	s	s	s				s		1	0
367	2005	rissen	s	s	s	s	s	s				r		1	0
368	2005	bredeney	s	s	s	s	s	s				s		1	0
369	2005	typhimurium	s	s	s	s	s	s				r		1	0
370	2005	typhimurium	s	s	s	s	s	s				r		1	0
371	2005	anatum	s	s	s	s	s	s				r		1	0
372	2005	bredeney	s	s	s	s	s	s				r		1	0
373	2005	bredeney	s	s	s	s	s	s				s		1	0
374	2005	bredeney	s	s	s	s	s	s				s		1	0
375	2005	bredeney	s	s	s	s	s	s				s		1	0
376	2005	bredeney	s	s	s	s	s	s				s		1	0
377	2005	bredeney	s	s	s	s	s	s				s		1	0
378	2005	derby	s	s	s	s	s	s				r		1	0
379	2005	bredeney	s	s	s	s	s	s				s		1	0
380	2005	bredeney	s	s	s	s	s	s				r		1	0
381	2005	typhimurium	s	s	s	s	s	s				r		1	0
382	2005	typhimurium	s	s	s	s	s	s				r		1	0
383	2005	typhimurium	s	s	s	s	s	s				r		1	0
384	2005	bredeney	s	s	s	s	s	s				s		1	0
385	2005	typhimurium	s	s	s	s	s	s				r		1	0
386	2005	rissen	s	s	s	s	s	s				r		1	0
387	2005	brikama	s	s	s	s	s	s				r		1	0
388	2005	brikama	s	s	s	s	s	s				s		1	0
389	2005	brikama	s	s	s	s	s	s				s		1	0
390	2005	rissen	s	s	s	s	s	s				r		1	0
391	2005	brikama	s	s	s	s	s	s				s		1	0
392	2005	brikama	s	s	s	s	s	s				s		1	0
393	2005	brikama	s	s	s	s	s	s				s		1	0
394	2005	typhimurium	s	s	s	s	s	s				s		1	0
395	2005	rissen	s	s	s	s	s	s				r		1	0
396	2005	brikama	s	s	s	s	s	s				s		1	0
397	2005	rissen	s	s	s	s	s	s				s		1	0
398	2005	rissen	r	s	s	s	s	s				r		1	0
399	2005	rissen	s	r	s	r	r	s				r		1	0
400	2005	rissen	s	s	s	s	s	s				r		1	0
401	2005	brikama	s	s	s	s	s	s				s		1	0
402	2005	typhimurium	s	s	s	s	s	s				r		1	0
403	2005	rissen	s	s	s	s	s	s				r		1	0
404	2005	derby	s	s	s	s	s	s				r		1	0
405	2005	typhimurium	s	s	s	s	r	s				r		1	0
406	2005	typhimurium	s	s	s	s	r	s				s		1	0
407	2005	derby	s	s	s	s	r	s				r		1	0
408	2005	typhimurium	s	s	s	s	r	r				r		1	0
409	2005	typhimurium	s	r	s	r	r	s				r		1	0
410	2005	p	s	s	s	s	r	s				r		1	0
411	2005	rissen	s	s	s	s	s	s				r		1	0
412	2005	give	s	s	s	s	s	s				s		1	0
413	2005	typhimurium	s	s	s	s	s	s				r		1	0
414	2005	typhimurium	s	s	s	s	s	s				r		1	0
415	2005	brandenburg	r	s	s	s	r	s				r		1	0
416	2005	typhimurium	s	s	s	s	s	s				s		1	0
417	2005	p	s	s	s	s	s	s				s		1	0
418	2005	typhimurium	s	s	s	s	s	s				r		1	0
419	2005	typhimurium	s	s	s	s	s	s				s		1	0
420	2005	typhimurium	s	s	s	s	r	s				r		1	0
421	2005	typhimurium	s	s	s	s	s	s				r		1	0
422	2005	typhimurium	s	s	s	s	s	s				r		1	0
423	2005	typhimurium	s	s	s	s	s	s				r		1	0
424	2005	typhimurium	s	s	s	s	s	s				r		1	0
425	2005	monophasic	s	s	s	s	s	s				r		1	0
426	2005	derby	s	s	s	s	s	s				r		1	0
427	2005	typhimurium	s	s	s	s	s	s				r		1	0
428	2005	typhimurium	s	s	s	s	s	s				r		1	0
429	2005	typhimurium	s	r	s	r	s	s				r		1	0
430	2005	san diego	r	s	s	s	r	s				r		1	0
431	2005	derby	s	s	s	s	s	s				r		1	0
432	2005	typhimurium	s	r	s	r	s	s				r		1	0
433	2005	typhimurium	s	s	s	s	s	s				r		1	0
434	2005	derby	s	s	s	s	s	s				r		1	0
435	2005	derby	s	s	s	s	s	s				r		1	0
436	2005	derby	s	s	s	s	s	s				r		1	0
437	2005	derby	s	s	s	s	s	s				r		1	0
438	2005	anatum	s	s	s	s	s	s				s		1	0
439	2005	derby	s	s	s	s	s	s				r		1	0
440	2005	taksony	s	s	s	s	s	s				s		1	0
441	2005	derby	s	s	s	s	s	s				r		1	0
442	2005	derby	s	s	s	s	r	s				r		1	0
443	2005	rissen	s	s	s	s	r	s				r		1	0
444	2005	monophasic	s	s	s	s	s	s				r		1	0
445	2005	derby	s	r	s	r	r	s				r		1	0
446	2005	brikama	s	r	s	r	s	s				r		1	0
447	2005	brikama	s	r	s	r	s	s				r		1	0
448	2005	derby	r	s	s	s	s	s				r		1	0
449	2005	derby	s	r	s	s	r	s				r		1	0
450	2005	typhimurium	s	s	s	s	r	r				r		1	0
451	2005	monophasic	r	r	s	s	s	s				r		1	0
452	2005	monophasic	r	s	s	s	s	s				r		1	0
453	2006	derby	s	s	s	s	s	s				r		1	0
454	2006	derby	s	s	s	s	s	s				r		1	0
455	2006	derby	s	s	s	s	s	s				r		1	0
456	2006	ohio	s	s	s	s	s	s				s		1	0
457	2006	rissen	s	s	s	s	s	s				r		1	0
458	2006	monophasic	s	s	s	s	r	s				r		1	0
459	2006	monophasic	s	s	s	s	s	s				r		1	0
460	2006	monophasic	s	s	s	s	s	s				r		1	0
461	2006	rissen	s	s	s	s	s	s				r		1	0
462	2006	typhimurium	s	s	s	s	s	s				r		1	0
463	2006	anatum	s	s	s	s	s	s				r		1	0
464	2006	anatum	s	s	s	s	s	s				r		1	0
465	2006	typhimurium	s	s	s	s	r	s				r		1	0
466	2006	anatum	s	s	s	s	r	s				r		1	0
467	2006	typhimurium	s	s	s	s	r	r				r		1	0
468	2006	anatum	s	s	s	s	r	s				r		1	0
469	2006	anatum	s	s	s	s	r	s				r		1	0
470	2006	typhimurium	s	s	s	s	s	s				r		1	0
471	2006	typhimurium	s	r	s	r	r	r				r		1	0
472	2006	anatum	s	s	s	s	s	s				r		1	0
473	2006	rissen	s	s	s	s	s	s				r		1	0
474	2006	anatum	s	s	s	s	s	s				r		1	0
475	2006	typhimurium	s	s	s	s	r	s				r		1	0
476	2006	derby	s	s	s	s	s	s				r		1	0
477	2006	monophasic	s	s	s	s	s	s				r		1	0
478	2006	typhimurium	s	s	s	s	s	s				r		1	0
479	2006	rissen	s	s	s	s	s	s				r		1	0
480	2006	rissen	s	s	s	s	s	s				r		1	0
481	2006	virginia	r	s	s	s	r	s				r		1	0
482	2006	typhimurium	s	s	s	s	r	s				r		1	0
483	2006	derby	s	s	s	s	r	s				r		1	0
484	2006	typhimurium	s	s	s	s	r	r				r		1	0
485	2006	typhimurium	s	s	s	s	s	s				r		1	0
486	2006	typhimurium	s	s	s	s	r	r				r		1	0
487	2006	typhimurium	r	s	s	s	r	s				r		1	0
488	2006	montevideo	s	s	s	s	s	s				s		1	0
489	2006	typhimurium	s	s	s	s	r	r				r		1	0
490	2006	monophasic	s	s	s	s	s	s				r		1	0
491	2006	monophasic	s	s	s	s	r	s				r		1	0
492	2006	monophasic	s	r	s	r	s	s				r		1	0
493	2006	monophasic	s	s	s	s	s	s				r		1	0
494	2006	typhimurium	s	s	s	s	s	s				r		1	0
495	2006	typhimurium	s	s	s	s	s	s				r		1	0
496	2006	typhimurium	s	s	s	s	s	s				r		1	0
497	2006	typhimurium	s	s	s	s	r	s				r		1	0
498	2006	derby	s	r	s	s	s	s				r		1	0
499	2006	derby	s	s	s	s	s	s				r		1	0
500	2006	derby	s	s	s	s	s	s				r		1	0
501	2006	rissen	s	s	s	s	r	s				r		1	0
502	2006	derby	s	s	s	s	s	s				r		1	0
503	2006	rissen	s	s	s	s	s	s				r		1	0
504	2006	monophasic	s	s	s	s	s	s				r		1	0
505	2006	rissen	s	s	s	s	r	s				r		1	0
506	2006	typhimurium	s	s	s	s	s	s				r		1	0
507	2006	wien	s	s	s	s	s	s				r		1	0
508	2006	rissen	s	s	s	s	s	s				r		1	0
509	2006	typhimurium	s	s	s	s	r	s				r		1	0
510	2006	typhimurium	s	s	s	s	r	s				r		1	0
511	2006	typhimurium	s	s	s	s	r	s				r		1	0
512	2006	derby	s	s	s	s	s	s				r		1	0
513	2006	typhimurium	s	s	s	s	r	r				r		1	0
514	2006	anatum	s	s	s	s	s	s				r		1	0
515	2006	brikama	s	r	s	r	s	s				r		1	0
516	2006	rissen	s	s	s	s	s	s				r		1	0
517	2006	rissen	s	s	s	s	s	s				r		1	0
518	2006	panama	s	s	s	s	s	s				s		1	0
519	2006	rissen	s	s	s	s	s	s				r		1	0
520	2006	livingstone	s	s	s	s	s	s				r		1	0
521	2006	rissen	s	s	s	s	s	s				r		1	0
522	2006	rissen	s	s	s	s	s	s				r		1	0
523	2006	wien	s	s	s	s	s	s				s		1	0
524	2006	derby	s	s	s	s	s	s				r		1	0
525	2006	ohio	s	s	s	s	r	s				r		1	0
526	2006	typhimurium	s	s	s	s	s	s				r		1	0
527	2006	ohio	s	s	s	s	s	s				s		1	0
528	2006	ohio	s	s	s	s	s	s				r		1	0
529	2006	rissen	s	s	s	s	s	s				s		1	0
530	2006	rissen	s	s	s	s	s	s				r		1	0
531	2006	rissen	s	s	s	s	s	s				r		1	0
532	2006	rissen	s	s	s	s	s	s				r		1	0
533	2006	derby	s	s	s	s	s	s				r		1	0
534	2006	derby	s	s	s	s	s	s				r		1	0
535	2006	derby	s	s	s	s	s	s				r		1	0
536	2006	derby	s	s	s	s	s	s				r		1	0
537	2006	derby	s	s	s	s	s	s				r		1	0
538	2006	derby	s	s	s	s	s	s				r		1	0
539	2006	derby	s	s	s	s	s	s				r		1	0
540	2006	derby	s	r	s	r	r	s				r		1	0
541	2006	montevideo	s	s	s	s	s	s				s		1	0
542	2006	derby	s	s	s	s	s	s				r		1	0
543	2006	typhimurium	s	s	s	s	r	s				r		1	0
544	2006	derby	s	s	s	s	s	s				r		1	0
545	2006	derby	s	s	s	s	s	s				r		1	0
546	2006	wien	s	s	s	s	s	s				r		1	0
547	2006	typhimurium	s	s	s	s	s	s				r		1	0
548	2006	typhimurium	s	s	s	s	r	r				r		1	0
549	2006	rissen	s	s	s	s	r	s				r		1	0
550	2006	derby	s	s	s	s	r	s				r		1	0
551	2006	derby	s	s	s	s	s	s				r		1	0
552	2006	typhimurium	s	s	s	s	r	r				r		1	0
553	2006	typhimurium	s	s	s	s	r	r				r		1	0
554	2006	typhimurium	s	s	s	s	r	r				r		1	0
555	2006	anatum	s	s	s	s	s	s				s		1	0
556	2006	typhimurium	s	s	s	s	r	s				r		1	0
557	2007	brikama	s	s	s	s	s	s				s		1	0
558	2007	monophasic	s	s	s	s	s	s				r		1	0
559	2007	infantis	s	s	s	s	s	s				s		1	0
560	2007	stanley	s	r	s	r	s	s				s		1	0
561	2007	stanley	s	r	s	r	s	s				s		1	0
562	2007	derby	s	s	s	s	s	s				r		1	0
563	2007	derby	s	s	s	s	s	s				r		1	0
564	2007	typhimurium	s	s	s	s	s	s				r		1	0
565	2007	essen	s	r	s	r	s	s				s		1	0
566	2007	essen	s	r	s	r	s	s				s		1	0
567	2007	rissen	s	s	s	s	s	s				r		1	0
568	2007	essen	s	r	s	r	s	s				s		1	0
569	2007	derby	s	s	s	s	s	s				r		1	0
570	2007	derby	s	s	s	s	s	s				r		1	0
571	2007	derby	s	s	s	s	s	s				r		1	0
572	2007	derby	s	s	s	s	s	s				r		1	0
573	2007	typhimurium	s	s	s	s	r	s				r		1	0
574	2007	typhimurium	s	s	s	s	r	r				r		1	0
575	2007	derby	s	s	s	s	s	s				r		1	0
576	2007	rissen	s	s	s	s	s	s				r		1	0
577	2007	wien	s	s	s	s	s	s				r		1	0
578	2007	panama	s	s	s	s	s	s				r		1	0
579	2007	rissen	s	s	r	s	s	s				r		1	0
580	2007	rissen	s	s	s	s	s	s				r		1	0
581	2007	derby	s	s	s	s	s	s				r		1	0
582	2007	typhimurium	s	s	s	s	r	s				r		1	0
583	2007	monophasic	s	s	s	s	s	s				r		1	0
584	2007	derby	s	s	s	s	s	s				r		1	0
585	2007	rissen	s	s	s	s	s	s				r		1	0
586	2007	bredeney	s	r	s	r	s	s				r		1	0
587	2007	bredeney	r	r	s	r	s	s				r		1	0
588	2007	bredeney	s	r	s	r	s	s				r		1	0
589	2007	bredeney	s	r	s	r	s	s				r		1	0
590	2007	bredeney	s	r	s	r	s	s				r		1	0
591	2007	bredeney	s	r	s	r	s	s				r		1	0
592	2007	hindmarsh	s	s	s	s	s	s				r		1	0
593	2007	derby	s	s	s	s	s	s				r		1	0
594	2007		r	r	s	r	s	s				r		1	0
595	2007	rissen	s	s	s	s	r	s				r		1	0
596	2007	wien	s	s	s	s	r	s				r		1	0
597	2007	typhimurium	s	r	s	s	r	s				r		1	0
598	2007	rissen	s	r	s	s	r	s				r		1	0
599	2007	bredeney	s	s	s	s	r	s				s		1	0
600	2007	derby	s	s	s	s	s	s				r		1	0
601	2007	derby	s	s	s	s	s	s				r		1	0
602	2007	typhimurium	s	s	s	s	r	s				r		1	0
603	2007	rissen	s	s	s	s	s	s				r		1	0
604	2007	rissen	r	s	s	s	r	s				r		1	0
605	2007	monophasic	s	s	s	s	s	s				r		1	0
606	2007	derby	s	s	s	s	s	s				r		1	0
607	2007	typhimurium	s	r	s	r	r	s				r		1	0
608	2007	typhimurium	s	s	s	s	s	s				s		1	0
609	2007		s	s	s	s	s	s				r		1	0
610	2007	wien	s	s	s	s	s	s				r		1	0
611	2007	wien	s	s	s	s	s	s				r		1	0
612	2007	typhimurium	s	r	s	r	r	s				r		1	0
613	2007	monophasic	r	s	s	s	r	s				r		1	0
614	2007	typhimurium	r	s	s	s	r	r				r		1	0
615	2007	typhimurium	s	s	s	s	r	s				r		1	0
616	2007	anatum	s	s	s	s	s	s				s		1	0
617	2007	monophasic	s	s	s	s	s	s				r		1	0
618	2007	derby	s	s	s	s	s	s				r		1	0
619	2007	rissen	s	s	s	s	s	s				r		1	0
620	2007	typhimurium	s	s	s	s	r	r				r		1	0
621	2007	derby	s	s	s	s	s	s				r		1	0
622	2007	typhimurium	s	s	s	s	r	s				r		1	0
623	2007	monophasic	s	s	s	s	s	s				r		1	0
624	2007	rissen	s	s	s	s	s	s				r		1	0
625	2007	rissen	s	s	s	s	s	s				r		1	0
626	2007	derby	s	s	s	s	s	s				r		1	0
627	2007	wien	s	s	s	s	r	s				r		1	0
628	2007	typhimurium	s	s	s	s	r	r				r		1	0
629	2007	typhimurium	s	s	s	s	r	r				r		1	0
630	2007	typhimurium	s	s	s	s	r	s				r		1	0
631	2007	london	s	s	s	s	s	s				s		1	0
632	2007		s	s	s	s	s	s				r		1	0
633	2007	typhimurium	s	r	s	r	s	s				r		1	0
634	2007	rissen	s	r	s	r	r	s				r		1	0
635	2007	rissen	s	r	s	r	r	s				r		1	0
636	2007	kedougou	s	s	s	s	s	s				s		1	0
637	2007		s	s	s	s	r	s				r		1	0
638	2007	brandenburg	s	s	s	s	s	s				r		1	0
639	2008	typhimurium	s	s	s	s	r	s	r	s	s	r	r	1	1
640	2008	monophasic	s	s	s	s	r	s	r	s	s	r	r	1	1
641	2008	monophasic	s	s	s	s	r	s	r	s	s	r	r	1	1
642	2008	4,12:d:-	s	r	s	r	s	s	r	s	s	s	s	1	1
643	2008	rissen	s	s	s	s	r	s	r	r	s	r	r	1	1
644	2008	4,12:d:-	s	r	s	r	s	s	s	s	s	s	s	1	1
645	2008	bredeney	s	s	s	s	s	s	r	s	s	s	r	1	1
646	2008	rissen	s	s	s	s	s	s	s	s	s	r	s	1	1
647	2008	derby	s	s	s	s	s	s	s	s	s	r	s	1	1
648	2008	rissen	s	s	s	s	s	s	s	s	s	r	s	1	1
649	2008	typhimurium	s	s	s	s	r	s	r	r	s	r	s	1	1
650	2008	derby	s	s	s	s	s	s	s	s	s	s	s	1	1
651	2008	rissen	s	r	s	s	s	s	r	s	s	r	r	1	1
652	2008	derby	s	s	s	s	s	s	s	s	s	s	s	1	1
653	2008	typhimurium	s	s	s	s	s	s	r	r	s	r	r	1	1
654	2008	derby	s	s	s	s	s	s	s	s	s	s	s	1	1
655	2008	typhimurium	s	s	s	s	s	s	r	r	s	r	r	1	1
656	2008	derby	s	s	s	s	s	s	r	s	s	r	s	1	1
657	2008	anatum	s	s	s	s	s	s	s	s	s	s	s	1	1
658	2008	derby	s	s	s	s	s	s	r	s	s	r	s	1	1
659	2008	typhimurium	s	r	s	r	r	s	r	r	s	r	s	1	1
660	2008	derby	s	s	s	s	s	s	r	s	s	r	s	1	1
661	2008	rissen	s	s	s	s	s	s	s	s	s	r	s	1	1
662	2008	derby	s	s	s	s	s	s	r	s	s	r	s	1	1
663	2008	brikama	s	r	s	r	s	s	r	r	s	r	r	1	1
664	2008	bredeney	s	s	s	s	s	s	s	s	s	s	s	1	1
665	2008	bredeney	s	s	s	s	s	s	s	s	s	s	s	1	1
666	2008	bredeney	s	s	s	s	s	s	s	s	s	s	s	1	1
667	2008	bredeney	s	s	s	s	s	s	s	s	s	s	s	1	1
668	2008	bredeney	s	s	s	s	s	s	s	s	s	s	s	1	1
669	2008	rissen	s	s	s	s	s	s	r	s	s	r	r	1	1
670	2008	rissen		s	s	s	s	s	r	s	s	r	r	1	1
671	2008	typhimurium	s	s	s	s	r	r	r	r	s	r	s	1	1
672	2008	rissen	s	s	s	s	s	s	r	s	s	r	r	1	1
673	2008	brandenburg	s	s	s	s	s	s	s	s	s	s	s	1	1
674	2008	typhimurium	s	s	s	s	s	s	s	s	s	s	s	1	1
675	2008	bredeney	s	s	s	s	s	s	s	s	s	s	s	1	1
676	2008	typhimurium	s	s	s	s	r	r	r	r	s	r	s	1	1
677	2008	rissen	s	s	s	s	s	s	s	s	s	s	s	1	1
678	2008	typhimurium	s	s	s	s	r	s	r	r	s	r	s	1	1
679	2008	monophasic	s	s	s	s	s	s	r	r	s	r	s	1	1
680	2008	infantis	s	s	s	s	s	s	s	s	s	s	s	1	1
681	2008	anatum	s	s	s	s	s	s	s	s	s	s	s	1	1
682	2008	monophasic	s	s	s	s	s	s	r	r	s	r	s	1	1
683	2008	ohio	s	s	s	s	s	s	s	s	s	s	r	1	1
684	2008	bredeney	s	s	s	s	s	s	s	s	s	s	s	1	1
685	2008		s	s	s	s	r	r	r	r	s	r	s	1	1
686	2008	monophasic	s	s	s	s	s	s	r	r	s	r	s	1	1
687	2008	typhimurium	s	s	s	s	r	r	r	r	s	r	s	1	1
688	2008	derby	s	s	s	s	s	s	r	s	s	r	r	1	1
689	2008	typhimurium	s	s	s	s	r	r	r	r	s	r	s	1	1
690	2008	typhimurium	s	s	s	s	s	s	r	r	s	r	s	1	1
691	2008	wien	s	s	s	s	r	s	r	r	s	r	r	1	1
692	2008	rissen	s	s	s	s	s	s	s	s	s	r	s	1	1
693	2008	wien	s	s	s	s	r	s	r	r	s	r	r	1	1
694	2008	anatum	s	s	s	s	s	s	s	s	s	s	s	1	1
695	2008	rissen	s	s	s	s	s	s	s	s	s	s	s	1	1
696	2008	wien	s	s	s	s	r	s	r	r	s	r	r	1	1
697	2008	typhimurium	s	s	s	s	r	s	r	r	s	r	s	1	1
698	2008	typhimurium	s	s	s	s	r	r	r	r	s	r	s	1	1
699	2008	rissen	s	s	s	s	s	s	s	s	s	r	s	1	1
700	2008	derby	s	s	s	s	s	s	r	s	s	r	s	1	1
701	2008	altona	s	s	s	s	s	s	s	s	s	s	s	1	1
702	2008	rissen	s	s	s	s	s	s	s	s	s	s	s	1	1
703	2008	rissen	r	s	s	s	s		s	s	s	r	s	0	1
704	2008	monophasic	s	s	s	s	s	s	r	s	s	r	s	1	1
705	2009	give	s	s	s	s	s	s	s	s	s	s	s	1	1
706	2009	derby	s	s	s	s	s	s	r	s	s	r	r	1	1
707	2009	ohio	s	s	s	s	s	s	r	r	s	r	r	1	1
708	2009	choleraesuis	s	r	s	r	s	s	r	r	s	r	s	1	1
709	2009	derby	s	s	s	s	s	s	s	s	s	r	s	1	1
710	2009	anatum	s	s	s	s	s	s	r	s	s	r	r	1	1
711	2009	rissen	s	s	s	s	r	s	r	r	s	r	r	1	1
712	2009	typhimurium	s	s	s	s	r	r	r	r	s	r	s	1	1
713	2009	typhimurium	s	s	s	s	r	r	r	r	s	r	s	1	1
714	2009	rissen	s	s	s	s	s	s	s	s	s	r	s	1	1
715	2009	typhimurium	s	s	s	s	r	s	r	r	s	r	s	1	1
716	2009	typhimurium	s	s	s	s	r	r	r	r	s	r	s	1	1
717	2009	umbilo	s	s	s	s	s	s	s	s	s	s	s	1	1
718	2009	brandenburg	s	s	s	s	s	s	s	s	s	r	s	1	1
719	2009	typhimurium	s	s	s	s	s	s	r	r	s	r	s	1	1
720	2009	derby	s	r	s	r	s	s	s	s	s	r	s	1	1
721	2009	typhimurium	s	s	s	s	s	s	r	r	s	r	s	1	1
722	2009	derby	s	r	s	r	s	s	s	s	s	r	s	1	1
723	2009	kottbus	s	s	s	s	s	s	s	s	s	s	s	1	1
724	2009	derby	r	r	s	s	r	s	r	r	s	r	r	1	1
725	2009	rissen	s	s	s	s	s	s	s	s	s	s	s	1	1
726	2009	monophasic	s	s	s	s	s	s	r	r	s	r	s	1	1
727	2009	rissen	s	s	s	s	s	s	s	s	s	r	s	1	1
728	2009	rissen	s	s	s	s	s	s	s	s	s	r	s	1	1
729	2009	rissen	s	s	s	s	s	s	s	s	s	s	s	1	1
730	2009	monophasic	s	s	s	s	r	s	r	s	s	s	r	1	1
731	2009	derby	r	s	s	s	s	s	r	s	s	r	s	1	1
732	2009	derby	r	s	s	s	s	s	r	s	s	r	s	1	1
733	2009	derby	r	s	s	s	s	s	r	s	s	r	s	1	1
734	2009	derby	s	s	s	s	s	s	r	s	s	r	r	1	1
735	2009	derby	s	s	s	s	s	s	r	s	s	r	r	1	1
736	2009	goldcoast	s	s	s	s	s	s	r	r	s	r	r	1	1
737	2009	derby	r	s	s	s	s	s	r	s	s	r	s	1	1
738	2009	derby	r	s	s	s	s	s	r	s	s	r	s	1	1
739	2009	derby	r	s	s	s	s	s	r	s	s	r	s	1	1
740	2009	derby	s	s	s	s	s	s	r	s	s	r	r	1	1
741	2009	derby	s	s	s	s	s	s	r	s	s	r	r	1	1
742	2009	derby	r	s	s	s	s	s	r	s	s	r	s	1	1
743	2009	typhimurium	s	s	s	s	r	s	r	r	s	r	s	1	1
744	2009	rissen	s	s	s	s	s	s	r	r	s	r	r	1	1
745	2009	derby	s	s	s	s	s	s	s	s	s	r	s	1	1
746	2009	derby	s	s	s	s	s	s	s	s	s	r	s	1	1
747	2009	rissen	s	s	s	s	s	s	s	s	s	r	s	1	1
748	2009	monophasic	s	s	s	s	s	s	r	r	s	r	s	1	1
749	2009	typhimurium	s	r	s	r	r	r	r	r	s	r	s	1	1
750	2009	typhimurium	s	s	s	s	r	r	r	r	s	r	s	1	1
751	2009	monophasic	s	r	s	s	s	s	r	r	s	r	s	1	1
752	2009	derby	s	s	s	s	s	s	s	s	s	s	s	1	1
753	2009	derby	s	s	s	s	s	s	s	s	s	s	s	1	1
754	2009	derby	s	s	s	s	s	s	s	s	s	s	s	1	1
755	2009	typhimurium	s	r	s	r	r	s	r	r	s	r	s	1	1
756	2009	typhimurium	s	s	s	s	s	s	s	s	s	s	s	1	1
757	2009	monophasic	s	s	s	s	r	s	r	r	s	r	s	1	1
758	2009	typhimurium	s	s	s	s	s	s	r	r	s	r	s	1	1
759	2009	paratyphi b	s	s	s	s	s	s	s	s	s	s	s	1	1
760	2009	derby	s	s	s	s	s	s	s	s	s	s	s	1	1
761	2009	monophasic	s	s	s	s	s	s	r	r	s	r	s	1	1
762	2009	monophasic	s	s	s	s	s	s	r	r	s	r	s	1	1
763	2009	typhimurium	s	s	s	s	s	s	s	r	s	r	s	1	1
764	2009	rissen	s	s	s	s	s	s	s	s	s	r	s	1	1
765	2009	bredeney	s	s	s	s	s	s	s	s	s	s	s	1	1
766	2009	rissen	s	s	s	s	s	s	r	r	s	r	r	1	1
767	2009	rissen	s	s	s	s	s	s	s	s	s	r	s	1	1
768	2009	derby	s	s	s	s	s	s	s	s	s	r	s	1	1
769	2009	derby	s	s	s	s	s	s	r	s	s	r	s	1	1
770	2009	wien	s	s	s	s	s	s	r	s	s	r	r	1	1
771	2009	rissen	s	s	s	s	s	s	s	s	s	r	s	1	1
772	2009	goldcoast	s	s	s	s	s	s	r	r	s	r	r	1	1
773	2009	typhimurium	s	s	s	s	r	s	r	r	s	r	s	1	1
774	2009	rissen	s	s	s	s	s	s	s	s	s	r	s	1	1
775	2009	anatum	s	s	s	s	s	s	s	s	s	r	s	1	1
776	2009	anatum	s	s	s	s	s	s	r	s	s	r	r	1	1
777	2009	typhimurium	s	r	s	r	r	s	r	r	s	r	s	1	1
778	2009	rissen	s	s	s	s	r	s	r	r	s	s	r	1	1
779	2009	rissen	s	s	s	s	s	s	s	s	s	r	s	1	1
780	2009	typhimurium	s	r	r	r	r	s	r	r	s	r	s	1	1
781	2009	rissen	s	s	s	s	s	s	s	s	s	r	s	1	1
782	2009	rissen	s	s	s	s	s	s	s	s	s	s	s	1	1
783	2009	rissen	s	s	s	s	s	s	r	r	s	s	r	1	1
784	2009	rissen	s	s	s	s	s	s	r	r	s	r	r	1	1
785	2009	rissen	s	s	s	s	s	s	r	r	s	r	r	1	1
786	2009	rissen	s	s	s	s	s	s	r	r	s	r	r	1	1
787	2009	rissen	s	s	s	s	s	s	s	s	s	r	s	1	1
788	2009	typhimurium	s	s	s	s	s	s	r	r	s	r	s	1	1
789	2009	typhimurium	s	s	s	s	s	s	r	r	s	r	s	1	1
790	2009	typhimurium	s	s	s	s	s	s	r	r	s	r	s	1	1
791	2009	rissen	s	s	s	s	s	s	s	s	s	r	s	1	1
792	2009	typhimurium	s	s	s	s	s	s	r	r	s	r	s	1	1
793	2009	typhimurium	s	s	s	s	s	s	r	r	s	r	s	1	1
794	2009	typhimurium	s	s	s	s	s	s	r	r	s	r	s	1	1
795	2009	derby	s	s	s	s	s	s	s	s	s	r	s	1	1
796	2009	typhimurium	s	s	s	s	r	s	r	r	s	r	s	1	1
797	2009	monophasic	s	s	s	s	s	s	r	r	s	r	s	1	1
798	2009	typhimurium	s	s	s	s	r	s	r	r	s	r	s	1	1
799	2009	monophasic	s	s	s	s	s	s	r	s	s	r	s	1	1
800	2009	rissen	s	s	s	s	s	s	r	r	s	r	r	1	1
801	2009	anatum	s	s	s	s	s	s	s	s	s	r	s	1	1
802	2009	rissen	s	s	r	s	s	s	r	r	s	r	r	1	1
803	2009	typhimurium	s	s	s	s	r	r	r	r	s	r	s	1	1
804	2009	typhimurium	s	s	s	s	r	r	r	r	s	r	s	1	1
805	2009	monophasic	s	s	s	s	s	s	r	r	s	r	s	1	1
806	2009	anatum	s	s	s	s	s	s	s	s	s	r	s	1	1
807	2009	anatum	s	s	s	s	s	s	s	s	s	r	s	1	1
808	2009	rissen	s	s	s	s	s	s	s	s	s	r	s	1	1
809	2009	rissen	s	s	s	s	s	s	s	s	s	r	s	1	1
810	2009	rissen	s	s	s	s	s	s	s	s	s	r	s	1	1
811	2009	typhimurium	s	r	s	r	r	s	r	r	s	r	s	1	1
812	2009	reading	s	s	s	s	s	s	r	r	s	r	r	1	1
813	2009	monophasic	s	s	s	s	s	s	r	r	s	r	s	1	1
814	2009	typhimurium	s	s	s	s	s	s	r	r	s	r	s	1	1
815	2009	typhimurium	s	s	s	s	s	s	r	r	s	r	s	1	1
816	2009	typhimurium	s	s	s	s	r	s	r	r	s	r	s	1	1
817	2009	typhimurium	s	s	s	s	s	s	r	r	s	r	s	1	1
818	2009	brandenburg	s	s	s	s	s	s	r	s	s	r	s	1	1
819	2009	typhimurium	s	s	r	s	r	s	r	r	s	r	s	1	1
820	2009	typhimurium	s	s	s	s	s	s	r	r	s	r	s	1	1
821	2009	typhimurium	s	s	s	s	r	r	r	r	s	r	s	1	1
822	2009	derby	s	s	s	s	s	s	s	s	s	r	s	1	1
823	2009	rissen	s	s	s	s	s	s	s	s	s	r	s	1	1
824	2009	derby	s	s	s	s	s	s	s	s	s	r	s	1	1
825	2009	derby	s	s	s	s	s	s	s	s	s	r	s	1	1
826	2009	montevideo	s	s	s	s	s	s	s	s	s	s	s	1	1
827	2009	wien	r	s	s	s	s	s	r	r	s	r	r	1	1
828	2009	monophasic	s	s	s	s	r	s	r	s	s	r	r	1	1
829	2009	derby	s	s	s	s	s	s	s	s	s	r	s	1	1
830	2009	derby	s	s	s	s	s	s	s	s	s	s	s	1	1
831	2009	enteritidis	s	r	s	r	s	s	s	s	s	s	s	1	1
832	2009	monophasic	s	s	s	s	r	s	r	s	s	r	r	1	1
833	2009	typhimurium	s	s	s	s	s	s	r	r	s	r	s	1	1
834	2009	typhimurium	s	r	s	r	s	s	r	r	s	r	r	1	1
835	2009	rissen	s	s	s	s	s	s	s	s	s	r	s	1	1
836	2009	typhimurium	s	s	s	s	s	s	r	r	s	r	s	1	1
837	2009	typhimurium	s	s	s	s	r	s	r	r	s	r	s	1	1
838	2009	typhimurium	s	s	s	s	s	s	r	s	s	r	s	1	1
839	2009	typhimurium	s	s	s	s	r	s	r	r	s	r	s	1	1
840	2009	typhimurium	s	s	s	s	s	s	s	s	s	s	s	1	1
841	2009	monophasic	s	s	s	s	s	s	r	r	s	r	s	1	1
842	2009	typhimurium	s	s	s	s	s	s	r	r	s	r	s	1	1
843	2009	typhimurium	r	s	s	s	r	r	r	r	s	r	s	1	1
844	2009	rissen	s	s	s	s	s	s	s	s	s	s	s	1	1
845	2009	rissen	s	s	s	s	s	s	s	s	s	s	s	1	1
846	2009	typhimurium	s	s	s	s	s	s	r	r	s	r	r	1	1
847	2009	typhimurium	s	s	s	s	r	s	r	r	s	r	s	1	1
848	2009	derby	s	s	s	s	s	s	s	s	s	r	s	1	1
849	2009	typhimurium	s	s	s	s	r	s	r	r	s	r	s	1	1
850	2009	typhimurium	s	s	s	s	s	s	s	r	s	r	s	1	1
851	2009	rissen	s	s	s	s	r	s	r	r	s	r	r	1	1
852	2009	rissen	s	s	s	s	r	s	r	r	s	r	r	1	1
853	2009	rissen	s	s	s	s	r	s	r	r	s	r	r	1	1
854	2009	derby	s	s	s	s	s	s	s	s	s	r	s	1	1
855	2009	monophasic	s	s	s	s	s	s	r	r	s	r	s	1	1
856	2009	wien	s	s	s	s	r	s	r	r	s	r	r	1	1
857	2009	anatum	s	s	s	s	s	s	s	s	s	s	s	1	1
858	2009	wien	s	r	s	s	r	s	r	r	s	r	r	1	1
859	2009	anatum	s	s	s	s	s	s	s	s	s	r	s	1	1
860	2009	anatum	s	s	s	s	s	s	s	s	s	r	s	1	1
861	2009	typhimurium	s	r	s	s	s	s	r	r	s	r	r	1	1
862	2009	typhimurium	s	s	s	s	r	r	r	r	s	r	s	1	1
863	2009	rissen	s	s	s	s	r	s	r	r	s	r	r	1	1
864	2009	enteritidis	s	s	s	s	s	s	s	s	s	s	s	1	1
865	2009	derby	s	s	s	s	s	s	r	s	s	r	r	1	1
866	2009	rissen	s	s	s	s	r	s	r	r	s	r	r	1	1
867	2009	rissen	s	s	s	s	r	s	r	r	s	r	r	1	1
868	2009	derby	s	r	s	r	s	s	r	s	s	r	r	1	1
869	2009	brandenburg	s	s	s	s	s	s	s	s	s	r	s	1	1
870	2009	typhimurium	s	s	s	s	r	s	r	r	s	r	s	1	1
871	2009	enteritidis	s	s	s	s	s	s	s	s	s	s	s	1	1
872	2009	derby	s	r	s	r	s	s	r	s	s	r	r	1	1
873	2009	brandenburg	s	s	s	s	s	s	s	s	s	r	s	1	1
874	2009	montevideo	s	s	s	s	s	s	s	s	s	s	s	1	1
875	2009	london	s	s	s	s	s	s	s	s	s	r	s	1	1
876	2009	rissen	s	s	s	s	s	s	s	s	s	r	s	1	1
877	2009	monophasic	s	s	s	s	r	s	r	s	s	s	r	1	1
878	2009	rissen	s	s	s	s	s	s	r	r	s	r	r	1	1
879	2009	typhimurium	s	s	s	s	s	s	r	r	s	r	s	1	1
880	2009	rissen	s	s	s	s	s	s	r	r	s	r	r	1	1
881	2009	typhimurium	s	s	s	s	s	s	r	r	s	r	s	1	1
882	2009	typhimurium	s	s	s	s	s	s	r	r	s	r	s	1	1
883	2009	rissen	s	s	s	s	s	s	r	r	s	r	r	1	1
884	2009	rissen	s	s	s	s	s	s	r	r	s	r	r	1	1
885	2009	monophasic	s	s	s	s	s	s	r	r	s	r	s	1	1
886	2009	derby	s	s	s	s	s	s	r	s	s	r	s	1	1
887	2009	rissen	s	r	s	r	s	s	r	r	s	r	r	1	1
888	2009	monophasic	s	s	s	s	s	s	r	r	s	r	s	1	1
889	2009	umbilo	s	s	s	s	s	s	r	s	s	s	s	1	1
890	2009	monophasic	s	s	s	s	s	s	r	r	s	r	s	1	1
891	2009	montevideo	s	s	s	s	s	s	s	s	s	s	s	1	1
892	2009	rissen	s	s	s	s	s	s	s	s	s	r	s	1	1
893	2009	bredeney	s	s	s	s	s	s	s	s	s	s	s	1	1
894	2009	rissen	s	s	s	s	s	s	s	s	s	r	s	1	1
895	2009	kottbus	s	s	s	s	s	s	s	s	s	s	s	1	1
896	2009	szentes	s	s	s	s	s	s	s	s	s	s	s	1	1
897	2009	monophasic	s	s	s	s	r	r	r	r	s	r	s	1	1
898	2009	typhimurium	s	r	s	r	s	s	r	r	s	r	r	1	1
899	2009	derby	s	s	s	s	s	s	s	s	s	s	s	1	1
900	2009	typhimurium	s	r	s	r	s	s	r	r	s	r	r	1	1
901	2009	monophasic	s	s	s	s	s	s	s	s	s	r	s	1	1
902	2009	typhimurium	s	s	s	s	s	s	r	s	s	r	s	1	1
903	2009	brandenburg	s	s	s	s	s	s	r	s	s	r	s	1	1
904	2009	rissen	s	s	s	s	s	s	r	r	s	r	r	1	1
905	2009	rissen	s	s	s	s	s	s	r	r	s	s	r	1	1
906	2009	bredeney	s	s	s	s	s	s	s	s	s	r	s	1	1
907	2009	rissen	s	s	s	s	s	s	r	r	s	r	r	1	1
908	2009	derby	s	r	s	r	s	s	s	s	s	r	s	1	1
909	2009	rissen	s	s	s	s	s	s	s	s	s	r	s	1	1
910	2009	wien	s	s	s	s	s	s	r	r	s	r	r	1	1
911	2009	rissen	s	s	s	s	s	s	r	s	s	r	r	1	1
912	2009	monophasic	s	s	s	s	r	s	r	s	s	r	s	1	1
913	2009	rissen	s	s	s	s	s	s	s	s	s	r	s	1	1
914	2009	monophasic	r	s	s	s	s	s	r	r	s	r	r	1	1
915	2009	typhimurium	s	r	s	r	r	s	r	r	s	r	s	1	1
916	2010	typhimurium	s	s	s	s	r	s	r	r	s	r	s	1	1
917	2010	typhimurium	s	r	s	r	s	s	r	r	s	r	r	1	1
918	2010	derby	s	s	s	s	s	s	r	s	s	r	r	1	1
919	2010	derby	s	s	s	s	s	s	s	s	s	s	s	1	1
920	2010	derby	s	r	s	r	s	s	s	s	s	r	s	1	1
921	2010	brandenburg	s	s	s	s	s	s	r	s	s	s	r	1	1
922	2010	derby	s	s	s	s	s	s	r	s	s	r	s	1	1
923	2010	typhimurium	s	s	s	s	s	s	r	r	s	r	s	1	1
924	2010	enteritidis	s	s	s	s	s	s	s	s	s	s	s	1	1
925	2010	rissen	s	s	s	s	r	s	r	r	s	r	s	1	1
926	2010	typhimurium	s	s	s	s	s	s	r	r	s	r	s	1	1
927	2010	rissen	s	r	s	r	s	s	s	s	s	r	s	1	1
928	2010	typhimurium	s	r	s	r	r	s	r	r	s	r	s	1	1
929	2010	enteritidis	s	s	s	s	s	s	s	s	s	s	s	1	1
930	2010	typhimurium	s	s	s	s	s	s	r	r	s	r	s	1	1
931	2010	typhimurium	s	s	s	s	s	s	r	r	s	r	r	1	1
932	2010	rissen	s	s	s	s	s	s	s	s	s	r	s	1	1
933	2010	typhimurium	s	s	s	s	s	s	r	r	s	r	s	1	1
934	2010	rissen	s	s	s	s	s	s	s	s	s	r	s	1	1
935	2010	rissen	s	r	s	s	s	s	s	r	s	r	s	1	1
936	2010	derby	s	s	s	s	s	s	s	s	s	r	s	1	1
937	2010	rissen	s	r	s	r	s	s	s	s	s	r	s	1	1
938	2010	derby	s	s	s	s	s	s	s	s	s	r	s	1	1
939	2010	typhimurium	s	s	s	s	r	r	r	r	s	r	s	1	1
940	2010	typhimurium	s	s	s	s	s	s	r	r	s	r	s	1	1
941	2010	monophasic	s	s	s	s	s	s	r	r	s	r	s	1	1
942	2010	rissen	s	s	s	s	r	r	r	r	s	r	r	1	1
943	2010	monophasic	s	s	s	s	s	s	r	r	s	r	s	1	1
944	2010	monophasic	s	s	s	s	s	s	r	r	s	r	s	1	1
945	2010	monophasic	s	s	s	s	s	s	r	r	s	r	s	1	1
946	2010	fasta	s	s	s	s	s	s	r	r	s	r	s	1	1
947	2010	derby	s	s	s	s	s	s	s	s	s	s	s	1	1
948	2010	monophasic	s	s	s	s	s	s	r	r	s	r	s	1	1
949	2010	monophasic	s	s	s	s	s	s	r	r	s	r	s	1	1
950	2010	rissen	s	r	s	r	s	s	s	s	s	s	s	1	1
951	2010	monophasic	s	s	s	s	s	s	r	r	s	r	s	1	1
952	2010	typhimurium	s	r	s	s	s	s	r	r	s	s	s	1	1
953	2010	brandenburg	s	s	s	s	s	s	s	s	s	s	s	1	1
954	2010	brandenburg	s	s	s	s	s	s	s	s	s	s	s	1	1
955	2010	monophasic	r	s	s	s	r	s	r	r	s	r	r	1	1
956	2011	rissen	s	s	s	s	r	s	r	r	s	r	r	1	1
957	2011	typhimurium	s	s	s	s	s	s	r	r	s	r	r	1	1
958	2011	enteritidis	s	s	s	s	s	s	s	s	s	s	s	1	1
959	2011	derby	s	s	s	s	s	s	r	s	s	r	s	1	1
960	2011	bardo	s	s	s	s	s	s	s	s	s	s	s	1	1
961	2011	hessarek	s	s	s	s	s	s	s	s	s	s	s	1	1
962	2011	monophasic	s	s	s	s	s	s	r	r	s	r	s	1	1
963	2011	typhimurium	s	s	s	s	s	s	r	r	s	r	s	1	1
964	2011	typhimurium	s	s	s	s	s	s	r	r	s	r	s	1	1
965	2011	infantis	s	s	s	s	s	s	s	s	s	s	s	1	1
966	2011	monophasic	s	s	s	s	s	s	r	r	s	r	s	1	1
967	2011	rissen	s	s	s	s	r	s	r	r	s	r	r	1	1
968	2011	typhimurium	s	s	s	s	s	s	r	r	s	r	s	1	1
969	2011	derby	s	s	s	s	s	s		s	s	r	s	1	1
970	2011	typhimurium	s	s	s	s	s	s	r	r	s	r	s	1	1
971	2011	monophasic	r	r	s	s	r	r	r	r	s	r	r	1	1
972	2011	typhimurium	s	s	s	s	s	s	r	r	s	r	s	1	1
973	2011	rissen	s	s	s	s	s	s	r	r	s	r	r	1	1
974	2011	rissen	s	s	s	s	s	s	s	s	s	r	s	1	1
975	2011	typhimurium	s	r	s	s	r	s	r	r	s	r	r	1	1
976	2011	typhimurium	s	s	s	s	s	s	s	s	s	s	s	1	1
977	2011	typhimurium	s	r	s	r	s	s	r	r	s	r	r	1	1
978	2011	rissen	s	s	s	s	r	s	r	r	s	r	r	1	1
979	2011	monophasic	s	s	s	s	s	s	s	r	s	r	s	1	1
980	2011	anatum	s	s	s	s	s	s	s	s	s	r	s	1	1
981	2011	typhimurium	s	r	s	r	s	s	s	s	s	s	s	1	1
982	2011	monophasic	s	s	s	s	s	s	r	r	s	r	s	1	1
983	2011	newport	s	s	s	s	s	s	s	s	s	s	s	1	1
984	2011	monophasic	s	s	s	s	s	s	r	r	s	r	s	1	1
985	2011	rissen	s	s	s	s	s	s	r	r	s	r	r	1	1
986	2011	derby	s	s	s	s	s	s	s	s	s	r	s	1	1
987	2011	bovismorbificans	s	s	s	s	s	s	s	s	s	s	s	1	1
988	2011	bovismorbificans	s	s	s	s	s	s	s	s	s	s	s	1	1
989	2011	kapemba	s	r	s	r	r	s	r	r	s	r	r	1	1
990	2011	typhimurium	s	s	s	s	r	s	r	r	s	r	s	1	1
991	2011	48:z4,z23:-	s	s	s	s	s	s	s	s	s	s	s	1	1
992	2011	derby	s	s	s	s	s	s	s	s	s	s	s	1	1
993	2011	hadar	s	r	s	r	s	s	s	s	s	r	s	1	1
994	2011	monophasic	s	s	s	s	s	s	r	r	s	r	s	1	1
995	2011	bovismorbificans	s	s	s	s	s	s	r	s	s	r	s	1	1
996	2011	derby	s	s	s	s	s	s	r	s	s	r	s	1	1
997	2011	typhimurium	s	s	s	s	r	s	r	r	s	r	s	1	1
998	2011	monophasic	s	s	s	s	s	s	r	r	s	r	s	1	1
999	2011	london	s	r	s	r	s	s	s	r	s	r	s	1	1
1000	2011	derby	s	s	s	s	s	s	r	s	s	r	s	1	1
1001	2011	typhimurium	s	s	s	s	r	s	r	r	s	r	r	1	1
1002	2011	monophasic	r	r	s	s	r	r	r	r	s	r	r	1	1
1003	2011	derby	s	s	s	s	s	s	s	s	s	r	s	1	1
1004	2011	typhimurium	s	s	s	s	s	s	r	r	s	r	s	1	1
1005	2011	typhimurium	s	s	s	s	s	s	r	r	s	r	s	1	1
1006	2011	rissen	s	s	s	s	s	s	s	s	s	r	s	1	1
1007	2011	derby	s	s	s	s	s	s	r	s	s	r	s	1	1
1008	2011	monophasic	s	s	s	s	s	s	r	r	s	r	s	1	1
1009	2011	monophasic	s	s	s	s	r	s	r	r	s	r	r	1	1
1010	2011	rissen	s	r	s	r	s	s	s	s	s	r	s	1	1
1011	2011	rissen	s	r	s	r	s	s	s	s	s	r	s	1	1
1012	2011	mikawasima	s	s	s	s	s	s	s	s	s	s	s	1	1
1013	2011	monophasic	s	s	s	s	s	s	r	r	s	r	s	1	1
1014	2011	derby	s	s	s	s	s	s	r	s	s	r	s	1	1
1015	2011	monophasic	s	s	s	s	s	s	r	r	s	r	s	1	1
1016	2011	rissen	s	s	s	s	s	s	s	s	s	s	s	1	1
1017	2011	goettingen	s	s	s	s	s	s	s	s	s	s	s	1	1
1018	2011	montevideo	s	s	s	s	s	s	s	s	s	s	s	1	1
1019	2011	rissen	s	r	s	r	s	s	s	s	s	r	s	1	1
1020	2011	typhimurium	s	r	r	r	s	s	r	r	s	r	s	1	1
1021	2011	choleraesuis	s	r	s	r	r	s	r	r	s	r	s	1	1
1022	2011	rissen	s	s	s	s	s	s	s	s	s	r	s	1	1
1023	2011	brandenburg	s	s	s	s	s	s	r	s	s	r	s	1	1
1024	2011	typhimurium	r	r	s	r	r	r	r	r	s	r	r	1	1
1025	2011	anatum	s	s	r	s	s	s	s	r	r	r	s	1	1
1026	2011	monophasic	s	s	s	s	s	s	r	r	s	r	s	1	1
1027	2011	typhimurium	s	s	s	s	s	s	r	r	s	r	s	1	1
1028	2011	infantis	s	s	s	s	s	s	s	s	s	s	s	1	1
1029	2011	paratyphi c	s	s	s	s	r	s	r	r	s	r	r	1	1
1030	2011	derby	s	s	s	s	s	s	r	s	s	r	s	1	1
1031	2011	montevideo	s	s	s	s	s	s	s	s	s	s	s	1	1
1032	2011	montevideo	s	s	s	s	s	s	s	s	s	s	s	1	1
1033	2011	montevideo	s	s	s	s	s	s	s	s	s	s	s	1	1
1034	2011	derby	s	s	s	s	s	s	r	s	s	r	s	1	1
1035	2011	derby	s	s	s	s	s	s	r	s	s	r	s	1	1
1036	2011	rissen	s	s	s	s	s	s	s	s	s	r	s	1	1
1037	2011	derby	s	s	s	s	s	s	r	s	s	r	s	1	1
1038	2012	derby	s	s	r	s	s	s	r	r	r	r	s	1	1
1039	2012	monophasic	s	s	s	s	s	s	r	r	s	r	s	1	1
1040	2012	typhimurium	s	s	s	s	s	s	s	r	s	s	s	1	1
1041	2012	london	r	r	s	r	s	s	s	r	s	r	s	1	1
1042	2012	monophasic	s	s	s	s	s	s	s	s	s	r	s	1	1
1043	2012	typhimurium	s	s	s	s	s	s	r	r	s	r	s	1	1
1044	2012	rissen	s	s	s	s	s	s	s	r	s	r	s	1	1
1045	2012	derby	s	s	s	s	r	s	r	s	s	r	r	1	1
1046	2012	derby	s	s	s	s	s	s	s	s	s	r	s	1	1
1047	2012	derby	s	s	s	s	s	s	s	s	s	r	s	1	1
1048	2012	bredeney	s	s	s	s	s	s	r	r	s	r	r	1	1
1049	2012	rissen	s	s	s	s	s	s	r	r	s	r	r	1	1
1050	2012	monophasic	r	s	s	s	s	s	r	r	s	r	s	1	1
1051	2012	rissen	s	s	s	s	s	s	r	r	s	r	r	1	1
1052	2012	rissen	s	s	s	s	s	s	r	r	s	r	r	1	1
1053	2012	rissen	s	s	s	s	s	s	s	s	s	r	s	1	1
1054	2012	typhimurium	s	r	s	r	r	s	r	r	s	r	s	1	1
1055	2012	monophasic	r	r	s	s	r	s	r	r	s	r	r	1	1
1056	2012	derby	s	r	s	r	s	s	s	s	s	r	s	1	1
1057	2012	rissen	s	r	s	s	s	s	s	s	s	r	s	1	1
1058	2012	rissen	s	s	s	s	s	s	s	s	s	r	s	1	1
1059	2012	monophasic	s	r	r	r	s	s	r	r	s	r	r	1	1
1060	2012	derby	s	s	s	s	s	s	s	s	s	r	s	1	1
1061	2012	rissen	s	s	s	s	s	s	s	s	s	r	s	1	1
1062	2012	monophasic	r	s	s	s	s	s	r	r	s	r	s	1	1
1063	2012	typhimurium	s	s	s	s	s	s	s	s	s	s	s	1	1
1064	2012	kapemba	s	r	s	r	s	s	r	r	s	r	r	1	1
1065	2012	kapemba	s	r	s	r	s	s	r	r	s	r	r	1	1
1066	2012	monophasic	s	s	s	s	r	s	r	s	s	r	r	1	1
1067	2012	monophasic	s	s	s	s	s	s	r	r	s	r	s	1	1
1068	2012	monophasic	s	s	s	s	s	s	r	r	s	r	s	1	1
1069	2012	brikama	s	r	s	r	s	s	s	s	s	r	s	1	1
1070	2012	kentucky	s	s	s	s	s	s	s	s	s	s	s	1	1
1071	2012	rissen	s	s	s	s	s	s	s	s	s	r	s	1	1
1072	2012	rissen	s	s	s	s	s	s	s	s	s	r	s	1	1
1073	2012	rissen	s	s	s	s	s	s	s	s	s	r	s	1	1
1074	2012	typhimurium	s	r	r	r	s	s	r	r	s	r	s	1	1
1075	2012	monophasic	s	s	s	s	s	s	r	r	s	r	s	1	1
1076	2012	monophasic	s	s	s	s	s	s	r	r	s	r	s	1	1
1077	2012	bredeney	r	s	s	s	r	r	r	r	s	s	r	1	1
1078	2012	monophasic	s	s	s	s	s	s	r	r	s	r	s	1	1
1079	2012	rissen	s	s	s	s	s	s	s	s	s	r	s	1	1
1080	2012	derby	s	s	s	s	s	s	s	s	s	r	s	1	1
1081	2012	monophasic	s	s	s	s	r	s	r	r	s	r	r	1	1
1082	2012	4,5:b	s	s	s	s	s	s	s	s	s	s	s	1	1
1083	2012	rissen	s	s	s	s	r	s	r	r	s	r	r	1	1
1084	2012	typhimurium	s	s	s	s	s	s	s	r	s	r	s	1	1
1085	2012	monophasic	s	s	s	s	s	s	r	r	s	r	s	1	1
1086	2013	bredeney	s	s	s	s	s	s	s	s	s	s	s	1	1
1087	2013	rissen	s	s	s	s	r	s	r	r	s	r	r	1	1
1088	2013	monophasic	s	s	s	s	s	s	r	r	s	r	s	1	1
1089	2013	monophasic	s	s	s	s	s	s	r	r	s	r	s	1	1
1090	2013	monophasic	s	s	s	s	s	s	r	r	s	r	s	1	1
1091	2013	rissen	s	s	s	s	s	s	r	s	s	r	r	1	1
1092	2013	monophasic	s	s	s	s	s	s	r	r	s	r	s	1	1
1093	2013	rissen	s	s	s	s	s	s	r	r	s	r	r	1	1
1094	2013	typhimurium	s	r	s	r	r	r	r	r	s	r	s	1	1
1095	2013	rissen	s	s	s	s	s	s	r	r	s	r	r	1	1
1096	2013	rissen	s	s	s	s	s	s	r	r	s	r	r	1	1
1097	2013	typhimurium	s	s	s	s	s	s	r	r	s	r	s	1	1
1098	2013	4,12:d:-	s	r	s	r	s	s	s	s	s	s	s	1	1
1099	2013	bredeney	s	s	s	s	s	s	s	s	s	s	s	1	1
1100	2013	bredeney	s	s	s	s	s	s	s	s	s	s	s	1	1
1101	2013	rissen	s	s	s	s	s	s	s	r	s	r	r	1	1
1102	2013	rissen	s	s	s	s	r	s	r	r	s	r	r	1	1
1103	2013	derby	s	s	s	s	s	s	s	s	s	r	s	1	1
1104	2013	rissen	s	s	s	s	s	s	s	s	s	s	s	1	1
1105	2013	derby	s	s	s	s	s	s	s	s	s	s	s	1	1
1106	2013	monophasic	s	r	s	s	s	s	r	r	s	r	r	1	1
1107	2013	muenchen	s	r	s	s	s	s	s	s	s	s	s	1	1
1108	2013	muenchen	s	r	s	s	s	s	s	s	s	s	s	1	1
1109	2013	muenchen	s	r	s	s	s	s	s	s	s	s	s	1	1
1110	2013	london	s	s	s	s	s	s	s	s	s	s	s	1	1
1111	2013	braenderup	s	s	s	s	s	s	s	s	s	s	s	1	1
1112	2013	rissen	s	s	s	s	s	s	s	s	s	r	s	1	1
1113	2013	rissen	s	s	s	s	r	s	r	r	s	r	r	1	1
1114	2013	typhimurium	s	s	s	s	r	s	r	r	s	r	s	1	1
1115	2013	rissen	s	s	s	s	s	s	s	s	s	r	s	1	1
1116	2013	monophasic	s	s	s	s	s	s	r	s	s	r	s	1	1
1117	2013	typhimurium	s	s	s	s	s	s	r	r	s	r	s	1	1
1118	2013	monophasic	s	s	s	s	s	s	r	r	s	r	s	1	1
1119	2013	braenderup	r	s	s	s	r	s	r	r	s	r	r	1	1
1120	2013	derby	s	s	s	s	s	s	s	s	s	s	s	1	1
1121	2013	derby	s	s	s	s	s	s	s	s	s	s	s	1	1
1122	2013	monophasic	s	s	s	s	s	s	r	r	s	r	s	1	1
1123	2013	rissen	s	s	s	s	s	s	s	s	s	r	s	1	1
1124	2013	rissen	s	s	s	s	s	s	s	s	s	s	s	1	1
1125	2013	derby	s	s	s	s	s	s	s	s	s	r	s	1	1
1126	2013	monophasic	s	s	s	s	s	s	s	r	s	r	s	1	1
1127	2013	rissen	s	s	s	s	s	s	s	s	s	r	s	1	1
1128	2013	rissen	s	s	s	s	s	s	s	s	s	r	s	1	1
1129	2013	monophasic	s	s	s	s	s	s	r	r	s	r	s	1	1
1130	2013	typhimurium	s	r	r	r	s	s	r	r	s	r	s	1	1
1131	2013	rissen	s	s	s	s	s	s	r	r	s	r	r	1	1
1132	2013	monophasic	s	s	s	s	s	s	r	s	s	r	s	1	1
1133	2013	monophasic	s	s	s	s	s	s	r	r	s	r	s	1	1
1134	2013	rissen	s	s	s	s	s	s	s	s	s	r	r	1	1
1135	2013	monophasic	s	s	s	s	s	s	r	r	s	r	r	1	1
1136	2013	rissen	s	s	s	s	s	s	s	r	s	r	r	1	1
1137	2013	bredeney	s	s	s	s	s	s	s	s	s	s	s	1	1
1138	2013	braenderup	r	s	s	s	r	s	r	r	s	r	r	1	1
1139	2013	monophasic	r	s	s	s	s	s	r	r	s	r	s	1	1
1140	2013	typhimurium	s	s	s	s	s	s	r	r	s	r	s	1	1
1141	2013	monophasic	s	s	s	s	s	s	r	r	s	r	s	1	1
1142	2013	monophasic	s	s	s	s	s	s	s	r	s	r	s	1	1
1143	2013	typhimurium	s	s	s	s	s	s	r	r	s	r	s	1	1
1144	2013	monophasic	s	s	s	s	s	s	r	r	s	r	r	1	1
1145	2013	monophasic	s	s	s	s	s	s	r	r	s	r	s	1	1
1146	2013	derby	s	s	s	s	s	s	s	s	s	r	s	1	1
1147	2013	monophasic	r	s	s	s	s	s	r	r	s	r	s	1	1
1148	2013	rissen	s	r	s	s	s	s	r	r	s	r	r	1	1
1149	2013	kapemba	s	r	s	r	s	s	r	r	s	r	r	1	1
1150	2013	monophasic	s	s	s	s	s	s	r	r	s	r	s	1	1
1151	2013	monophasic	s	s	s	s	s	s	r	r	s	r	s	1	1
1152	2013	reading	r	s	s	s	r	s	r	r	s	r	r	1	1
1153	2013	bovismorbificans	s	s	s	s	s	s	r	s	s	r	s	1	1
1154	2013	typhimurium	s	s	s	s	s	s	s	s	s	r	s	1	1
1155	2017	monophasic	s	s	s	s	s		r	r	s	r	s	0	1
1156	2017	monophasic	s	s	s	s	s		r	r	s	r	s	0	1
1157	2017	monophasic	s	s	s	s	s		r	r	s	r	s	0	1
1158	2017	monophasic	s	s	s	s	s		r	r	s	r	s	0	1
1159	2017	kedougou	s	r	s	s	r		r	r	s	r	r	0	1
1160	2017	brandenburg	s	s	s	s	s		s	s	s	s	s	0	1
1161	2017	monophasic	s	s	s	s	s		r	r	s	r	s	0	1
1162	2017	monophasic	s	s	s	s	s		r	r	s	s	s	0	1
1163	2017	monophasic	s	s	s	s	s		r	r	s	r	s	0	1
1164	2017	rissen	s	s	s	s	s		s	s	s	r	s	0	1
1165	2017	rissen	r	r	s	r	s		r	r	s	r	r	0	1
1166	2017	rissen	s	s	s	s	r		r	r	s	r	r	0	1
1167	2017	kapemba	s	r	s	r	r		r	r	s	r	r	0	1
1168	2017	cerro	s	s	s	s	s		r	r	s	r	r	0	1
1169	2017	typhimurium	s	s	s	s	s		s	r	s	r	s	0	1
1170	2017	monophasic	s	s	s	s	s		r	r	s	r	s	0	1
1171	2017	rissen	s	r	s	s	s		s	s	s	s	s	0	1
1172	2017	infantis	s	s	s	s	s		s	s	s	s	s	0	1
1173	2017	rissen	s	s	s	s	s		r	s	s	r	s	0	1
1174	2017	typhimurium	s	s	s	s	s		s	s	s	s	s	0	1
1175	2017	monophasic	s	s	s	s	s		r	r	s	r	s	0	1
1176	2017	typhimurium	s	s	s	s	s		r	r	s	r	s	0	1
1177	2017	monophasic	s	s	s	s	s		r	r	s	r	s	0	1
1178	2017	monophasic	r	r	s	s	r		r	r	s	r	r	0	1
1179	2017	rissen	s	s	s	s	s		r	r	s	r	r	0	1
1180	2017	wien	s	s	s	s	r		r	r	s	r	s	0	1
1181	2017	typhimurium	s	r	s	r	r		r	r	s	r	s	0	1
1182	2017	derby	s	s	s	s	s		s	s	s	r	s	0	1
1183	2017	typhimurium	s	s	s	s	r		r	r	s	r	s	0	1
1184	2017	monophasic	s	s	s	s	s		r	r	s	r	s	0	1
1185	2017	rissen	s	s	s	s	s		s	s	s	r	s	0	1
1186	2017	rissen	s	s	s	s	s		r	r	s	r	r	0	1
1187	2017	typhimurium	s	s	s	s	s		r	r	s	r	s	0	1
1188	2017	brandenburg	s	s	s	s	s		r	s	s	s	r	0	1
1189	2017	rissen	s	s	s	s	s		s	s	s	r	s	0	1
1190	2017	reading	s	s	s	s	r		r	r	s	r	r	0	1
1191	2017	anatum	s	s	s	s	s		s	s	s	s	s	0	1
1192	2017	typhimurium	s	s	s	s	s		s	r	s	s	s	0	1
1193	2017	rissen	r	r	s	r	r		r	r	s	r	r	0	1
1194	2017	derby	s	s	s	s	s		r	s	s	r	r	0	1
1195	2017	derby	s	s	s	s	s		r	s	s	r	r	0	1
1196	2017	monophasic	s	s	s	s	s		r	r	s	r	s	0	1
1197	2017	monophasic	s	s	s	s	s		r	r	s	r	s	0	1
1198	2017	rissen	s	s	s	s	s		r	r	s	r	r	0	1
1199	2017	typhimurium	s	r	s	r	r		r	r	s	r	s	0	1
1200	2017	derby	s	s	s	s	s		r	s	s	r	r	0	1
1201	2017	rissen	s	s	s	s	r		r	r	s	s	r	0	1
1202	2017	rissen	s	s	s	s	s		r	r	s	r	r	0	1
1203	2017	rissen	s	s	s	s	r		r	r	s	s	r	0	1
1204	2017	monophasic	s	s	s	s	s		r	r	s	r	s	0	1
1205	2017	monophasic	s	s	s	s	s		r	r	s	r	s	0	1
1206	2017	monophasic	s	s	s	s	s		r	r	s	r	s	0	1
1207	2017	monophasic	s	s	s	s	s		s	s	s	r	s	0	1
1208	2017	wien	s	s	s	s	r		r	s	s	r	r	0	1
1209	2017	essen	s	r	s	s	s		s	s	s	s	s	0	1
1210	2017	rissen	s	s	s	s	r		r	r	s	r	r	0	1
1211	2017	monophasic	s	s	s	s	s		r	r	s	r	s	0	1
1212	2017	brandenburg	r	r	s	s	r		r	r	s	r	r	0	1
1213	2017	derby	s	s	s	s	s		s	s	s	r	s	0	1
1214	2017	rissen	s	s	s	s	s		s	r	s	r	r	0	1
1215	2017	monophasic	s	s	s	s	s		s	r	s	s	s	0	1
1216	2017	monophasic	s	s	s	s	s		r	r	s	r	s	0	1
1217	2017	mishmarhaemek	s	s	s	s	s		s	s	s	s	s	0	1
1218	2017	monophasic	s	s	s	s	s		r	r	s	r	s	0	1
1219	2017	brandenburg	s	s	s	s	s		s	s	s	s	s	0	1
1220	2017	monophasic	s	s	s	s	s		r	r	s	r	s	0	1
1221	2017	typhimurium	s	r	s	r	r		r	r	s	r	s	0	1
1222	2017	derby	s	s	s	s	s		s	s	s	r	s	0	1
1223	2017	derby	s	s	s	s	s		s	s	s	s	s	0	1
1224	2017	monophasic	s	s	s	s	s		r	r	s	r	s	0	1
1225	2017	derby	s	s	s	s	s		r	s	s	r	r	0	1
1226	2017	liverpool	s	s	s	s	s		s	s	s	s	s	0	1
1227	2017	derby	s	s	s	s	s		s	s	s	r	s	0	1
1228	2017	rissen	r	r	s	r	s		r	r	s	r	r	0	1
1229	2017	anatum	s	s	s	s	s		s	s	s	r	s	0	1
1230	2017	monophasic	s	s	s	s	s		r	r	s	r	s	0	1
1231	2017	rissen	s	r	s	s	s		s	s	s	s	s	0	1
1232	2017	derby	s	s	s	s	s		s	s	s	s	s	0	1
1233	2017	monophasic	s	s	s	s	s		r	r	s	r	s	0	1
1234	2017	derby	s	s	s	s	s		r	s	s	s	r	0	1
1235	2017	derby	s	s	s	s	s		s	s	s	s	s	0	1
1236	2017	monophasic	s	s	s	s	s		r	r	s	r	s	0	1
1237	2017	monophasic	r	s	s	s	r		r	r	s	s	r	0	1
1238	2017	monophasic	s	s	s	s	s		r	r	s	r	s	0	1
1239	2017	typhimurium	s	r	s	r	r		r	r	s	r	s	0	1
1240	2017	typhimurium	s	s	s	s	s		r	r	s	r	s	0	1
1241	2017	monophasic	s	s	s	s	r		r	s	s	r	r	0	1
1242	2017	kedougou	r	r	s	s	r		r	r	s	r	r	0	1
1243	2017	monophasic	s	s	s	s	s		r	r	s	r	s	0	1
1244	2017	typhimurium	s	s	s	s	s		r	s	s	r	s	0	1
1245	2017	brandenburg	s	s	s	s	s		r	s	s	s	r	0	1
1246	2017	monophasic	s	r	s	r	s		r	r	s	s	s	0	1
1247	2017	uganda	s	r	s	s	r		r	r	s	r	r	0	1
1248	2017	altona	s	s	s	s	s		s	s	s	s	s	0	1
1249	2017	essen	s	s	s	s	s		r	s	s	r	r	0	1
1250	2017	rissen	s	r	s	s	s		s	s	s	r	s	0	1
1251	2017	typhimurium	s	s	s	s	s		r	s	s	r	s	0	1
1252	2017	monophasic	s	r	s	r	s		r	r	s	s	s	0	1
1253	2017	typhimurium	s	s	s	s	s		s	s	s	s	s	0	1
1254	2017	typhimurium	s	s	s	s	s		r	r	s	r	s	0	1
1255	2017	monophasic	s	s	s	s	s		r	r	s	r	s	0	1
1256	2017	monophasic	s	s	s	s	s		r	r	s	s	s	0	1
1257	2017	monophasic	s	s	s	s	s		r	r	s	r	s	0	1
1258	2017	rissen	s	s	s	s	s		r	r	s	r	r	0	1
1259	2017	typhimurium	s	s	s	s	s		r	r	s	r	r	0	1
1260	2017	rissen	s	s	s	s	r		r	r	s	s	r	0	1
1261	2017	typhimurium	s	s	s	s	r		r	r	s	r	s	0	1
1262	2017	kapemba	s	r	s	r	s		s	s	s	s	r	0	1
1263	2017	derby	s	s	s	s	r		r	s	s	r	r	0	1
1264	2017	brandenburg	s	s	s	s	s		s	s	s	s	s	0	1
1265	2017	monophasic	s	s	s	s	s		s	r	s	r	s	0	1
1266	2017	monophasic	r	s	r	s	r		r	r	s	r	r	0	1
1267	2017	rissen	s	r	s	r	s		r	r	s	s	r	0	1
1268	2017	monophasic	s	s	s	s	r		r	r	s	r	r	0	1
1269	2017	senftenberg	s	r	s	s	s		s	s	s	s	s	0	1
1270	2017	wien	s	s	s	s	r		r	r	s	r	r	0	1
1271	2017	derby	s	s	s	s	s		r	s	s	r	r	0	1
1272	2017	monophasic	s	s	s	s	s		r	r	s	s	s	0	1
1273	2017	monophasic	s	s	s	s	s		r	r	s	r	s	0	1
1274	2017	brandenburg	s	s	s	s	s		s	s	s	s	s	0	1
1275	2017	typhimurium	s	s	s	s	r		r	r	s	r	s	0	1
1276	2017	typhimurium	s	s	s	s	r		r	r	s	r	s	0	1
1277	2017	anatum	s	s	s	s	s		s	s	s	s	s	0	1
1278	2017	monophasic	s	s	s	s	s		r	r	s	r	s	0	1
1279	2017	rissen	s	s	s	s	s		r	r	s	r	r	0	1
1280	2017	rissen	r	r	r	s	s		r	r	r	r	s	0	1
1281	2017	rissen	s	s	s	s	s		r	r	s	r	r	0	1
1282	2017	rissen	s	s	s	s	s		r	r	s	r	r	0	1
1283	2017	rissen	r	r	s	r	r		r	r	s	r	r	0	1
1284	2017	rissen	s	r	s	s	s		s	r	s	r	r	0	1
1285	2017	monophasic	s	s	s	s	s		r	r	s	r	s	0	1
1286	2017	monophasic	s	s	s	s	s		r	r	s	r	s	0	1
1287	2017	monophasic	s	s	s	s	s		s	s	s	r	s	0	1
1288	2017	typhimurium	s	s	s	s	s		s	s	s	r	s	0	1
1289	2017	typhimurium	s	s	s	s	s		r	s	s	r	s	0	1
1290	2017	rissen	s	r	s	r	s		s	s	s	s	s	0	1
1291	2017	monophasic	s	s	s	s	s		r	r	s	r	s	0	1
1292	2017	monophasic	s	s	s	s	s		r	r	s	r	s	0	1
1293	2017	rissen	r	r	s	r	r		r	r	s	r	r	0	1
1294	2017	rissen	s	s	s	s	s		r	r	s	r	r	0	1
1295	2017	rissen	s	s	s	s	s		r	r	s	r	r	0	1
1296	2017	monophasic	s	s	s	s	s		s	r	s	r	s	0	1
1297	2017	rissen	r	r	s	r	r		r	r	s	r	r	0	1
1298	2017	monophasic	s	r	s	r	s		r	r	s	r	s	0	1
1299	2017	rissen	s	s	s	r	r		r	r	s	r	r	0	1
1300	2017	derby	s	s	s	s	s		s	s	s	s	s	0	1
1301	2017	monophasic	s	r	s	s	s		r	r	s	s	r	0	1
1302	2017	monophasic	s	s	s	s	s		r	r	s	r	s	0	1
1303	2017	infantis	s	s	s	s	s		s	s	s	s	s	0	1
1304	2017	monophasic	s	s	s	s	s		s	r	s	r	s	0	1
1305	2017	rissen	s	s	s	s	s		s	s	s	r	s	0	1
1306	2017	monophasic	s	s	s	s	s		r	r	s	r	s	0	1
1307	2017	monophasic	s	s	s	s	s		r	r	s	r	s	0	1
1308	2017	monophasic	s	s	s	s	s		r	r	s	r	s	0	1
1309	2017	rissen	s	s	s	s	s		s	s	s	s	s	0	1
1310	2017	rissen	r	s	s	s	s		r	r	s	r	r	0	1
1311	2017	rissen	s	s	s	s	s		r	r	s	r	r	0	1
1312	2017	monophasic	s	r	s	r	s		r	r	s	r	s	0	1
1313	2017	rissen	r	r	s	r	r		r	r	s	r	r	0	1
1314	2017	rissen	s	s	s	s	s		r	r	s	r	r	0	1
1315	2017	rissen	s	s	s	s	s		r	r	s	s	r	0	1
1316	2017	monophasic	r	r	s	s	s		r	r	s	r	r	0	1
1317	2017	rissen	s	s	s	s	s		s	s	s	r	s	0	1
1318	2017	rissen	r	r	s	r	r		r	r	s	r	r	0	1

## Sheet: Abbreviation
Abbreviation	Full term
GEN	Gentamicin
CIP	Ciprofloxacin
CTX	Cefotaxime
NAL	Nalidixic acid
CHL	Chloramphenicol
FFC	Florfenicol
TET	Tetracycline
SMX	Sulfamethoxazole
AMP	Ampicillin
CAZ	Ceftazidime
TMP	Trimethoprim
s	susceptible
r	resistant
1	in the dataset
0	not in the dataset
